# Supplementary material for: Resident-, prescriber-, and facility-level factors associated with antibiotic use in long-term care facilities: a systematic review of quantitative studies
Source: Antimicrob Resist Infect Control. 2024 Mar 6;13:29. doi: 10.1186/s13756-024-01385-6 (PMC10918961; doi:10.1186/s13756-024-01385-6)
Supplement: Supplementary file 2 — Supplementary Material 2 [file 13756_2024_1385_MOESM2_ESM.xlsx]

## Sheet: articles
Table S4 List of full-text reports that could not be retrieved (n=14) or excluded (n=243)
#	Authors	Title	Year	Journal	Volume	Issue	Pages	Reason_exclusion
Full-text not retreived
1	Clark, Collin M. and White, Alexis T. and Sellick, John A. and Mergenhagen, Kari A.	Evaluation of Antibiotic Prescribing in a Veterans Affairs Outpatient Setting: Identification of Stewardship Targets	2019	The Senior Care Pharmacist	34	4	268-278	Full-text not retreived
2	Fernández-Urrusuno R, Flores-Dorado M, Vilches-Arenas A, Serrano-Martino C, Corral-Baena S, Montero-Balosa MC.	[Appropriateness of antibiotic prescribing in a primary care area: a cross- sectional study].	2014	Enferm Infecc Microbiol Clin	32	5	285-92	Full-text not retreived
3	Franck, A.J. and Smith, R.E.	Antibiotic use for acute upper respiratory tract infections in a veteran population.	2010	Journal of the American Pharmacists Association : JAPhA	50	6	726-729	Full-text not retreived
4	Gee, Megan E. and Ford, James and Conway, Erin L. and Ott, Michael C. and Sellick, John A. and Mergenhagen, Kari A.	Proper Antibiotic Use in a Home-Based Primary Care Population Treated for Urinary Tract Infections	2018	The Consultant Pharmacist: The Journal of the American Society of Consultant Pharmacists	33	2	105-113	Full-text not retreived
5	Góngora a, E. Puche b, J. García c, J.D. Luna d	[Inappropriate prescriptions in elderly residents of nursing homes]	2004	Revista Española de Geriatría y Gerontología	39	1	19-24	Full-text not retreived
6	Gouin, K.A. and Kabbani, S. and Anttila, A. and Mak, J. and Mungai, E. and McCray, T.T. and Bell, J. and Hicks, L.A. and Stone, N.D.	Implementation of core elements of antibiotic stewardship in nursing homes - National Healthcare Safety Network, 2016-2018	2021	Infection Control and Hospital Epidemiology				Full-text not retreived
7	Gross L and Barbieri A and Carnevale L	[Prevalence of infections in nursing homes in the Vercelli area (Piemonte, Italy)].	2012	Igiene e sanita pubblica	68	1	29-48	Full-text not retreived
8	Hsiao, Chun-Ju and Marsteller, Jill A. and Simon, Alan E.	Electronic medical record features and seven quality of care measures in physician offices	2014	American Journal of Medical Quality: The Official Journal of the American College of Medical Quality	29	1	44-52	Full-text not retreived
9	Karlsson L and Ulleryd P	[Less antibiotics in facilities for the elderly in Vastra Gotaland. Antibiotic treatment of urinary infections the most accentuated reducing trend].	2011	Lakartidningen	108	32	1498-500	Full-text not retreived
10	Livorsi, D.J. and Linn, C.M. and Alexander, B. and Heintz, B.H. and Tubbs, T.A. and Perencevich, E.N.	The value of electronically extracted data for auditing outpatient antimicrobial prescribing	2018	Infection Control and Hospital Epidemiology	39	1	64-70	Full-text not retreived
11	LonÃ©r B and Petersson C and Cars H and Ovhed I	[Nursing home as a risky environment when it comes to antibiotic resistance. An audit study of antibiotic treatment at nursing homes in Kronoberg].	2000	Lakartidningen	97	11	1251-4	Full-text not retreived
12	Rohrer, James E. and Grover, Michael L. and Moats, Carolyn C.	Utilising the epidemiologic triad in analysing quality improvement data: antibiotic use for respiratory infections as a case example	2013	Quality in Primary Care	21	3	165-170	Full-text not retreived
13	van der Steen JT and Kruse RL and van der Wal G and Mehr DR and Ribbe MW	[Treatment of pneumonia in nursing home residents with severe dementia: for residents with poor prognosis, a more reserved approach in The Netherlands and more active treatment in the United States].	2007	Nederlands tijdschrift voor geneeskunde	151	16	915-9	Full-text not retreived
14	Vaqueiro M and MorÃ³n A and Sampere M and NiÃ±o J and Segura F	[Evolution of the use of antibiotics in a hospital long-term care center in Catalonia].	2002	Enfermedades infecciosas y microbiologia clinica	20	8	384-7	Full-text not retreived
Excluded
1	Aabenhus, R. and Hansen, M.P. and Siersma, V. and Bjerrum, L.	Clinical indications for antibiotic use in Danish general practice: results from a nationwide electronic prescription database	2017	Scandinavian journal of primary health care	35	2	162-169	Wrong population
2	Aabenhus, Rune and Hansen, Malene Plejdrup and Saust, Laura Trolle and Bjerrum, Lars	Characterisation of antibiotic prescriptions for acute respiratory tract infections in Danish general practice: a retrospective registry based cohort study	2017	NPJ primary care respiratory medicine	27	1	37	Wrong population
3	Aabenhus, Rune and Siersma, Volkert and Sandholdt, HÃ¥kon and KÃ¸ster-Rasmussen, Rasmus and Hansen, Malene Plejdrup and Bjerrum, Lars	Identifying practice-related factors for high-volume prescribers of antibiotics in Danish general practice	2017	The Journal of Antimicrobial Chemotherapy	72	8	2385-2391	Wrong population
4	Ab Rahman, Norazida and Teng, Cheong Lieng and Sivasampu, Sheamini	Antibiotic prescribing in public and private practice: a cross-sectional study in primary care clinics in Malaysia	2016	BMC infectious diseases	16		208	Wrong population
5	Achermann, R. and Suter, K. and Kronenberg, A. and Gyger, P. and MÃ¼hlemann, K. and Zimmerli, W. and Bucher, H. C.	Antibiotic use in adult outpatients in Switzerland in relation to regions, seasonality and point of care tests	2011	Clinical Microbiology and Infection: The Official Publication of the European Society of Clinical Microbiology and Infectious Diseases	17	6	855-861	Wrong population
6	Agarwal, M. and Dick, A.W. and Sorbero, M. and Mody, L. and Stone, P.W.	Changes in US Nursing Home Infection Prevention and Control Programs From 2014 to 2018	2020	Journal of the American Medical Directors Association	21	1	97-103	Wrong outcome
7	Agarwal, M. and Estrada, L.V. and Gracner, T. and Dick, A.W. and Stone, P.W.	Nursing Home Antibiotic Stewardship Policy and Antibiotics Use: 2013â€“2017	2022	Journal of the American Medical Directors Association	23	3	482-487	Not about determinant of AB use
8	Agarwal, M. and Gracner, T. and Dick, A. and Stone, P.W.	Associations Between Antibiotic Stewardship Policies and Antibiotic Use in U.S. Nursing Homes	2020	American Journal of Infection Control	48	8	S2	Wrong publication type
9	Ahiabu, Mary-Anne and TersbÃ¸l, Britt P. and Biritwum, Richard and Bygbjerg, Ib C. and Magnussen, Pascal	A retrospective audit of antibiotic prescriptions in primary health-care facilities in Eastern Region, Ghana	2016	Health Policy and Planning	31	2	250-258	Wrong population
10	Ahouah, M. and Lartigue, C. and Rothan-Tondeur, M.	Perceptions of antibiotic therapy among nursing home residents: Perspectives of caregivers and residents in a mixed exploratory study	2019	Antibiotics	8	2		Wrong outcome
11	Akkerman, Annemiek E. and Kuyvenhoven, Marijke M. and van der Wouden, Johannes C. and Verheij, Theo J. M.	Prescribing antibiotics for respiratory tract infections by GPs: management and prescriber characteristics	2005	The British Journal of General Practice: The Journal of the Royal College of General Practitioners	55	511	114-118	Wrong population
12	Akkerman, Annemiek E. and Kuyvenhoven, Marijke M. and van der Wouden, Johannes C. and Verheij, Theo J. M.	Analysis of under- and overprescribing of antibiotics in acute otitis media in general practice	2005	The Journal of Antimicrobial Chemotherapy	56	3	569-574	Wrong population
13	Akkerman, Annemiek E. and van der Wouden, Johannes C. and Kuyvenhoven, Marijke M. and Dieleman, Jeanne P. and Verheij, Theo J. M.	Antibiotic prescribing for respiratory tract infections in Dutch primary care in relation to patient age and clinical entities	2004	The Journal of Antimicrobial Chemotherapy	54	6	1116-1121	Wrong population
14	Alminoja, Aleksi and Piili, Reetta P. and Hinkka, Heikki and MetsÃ¤noja, Riina and Hirvonen, Outi and TyynelÃ¤-Korhonen, Kristiina and Kaleva-Kerola, Jaana and Saarto, Tiina and Kellokumpu-Lehtinen, Pirkko-Liisa I. and Lehto, Juho T.	Does Decision-making in End-of-life Care Differ Between Graduating Medical Students and Experienced Physicians?	2019	In Vivo (Athens, Greece)	33	3	903-909	Wrong population
15	Alradini, Faten and Bepari, Asmatanzeem and AlNasser, Bashayer Hussain and AlGheshem, Ethar Fahad and AlGhamdi, Waad Khalid	Perceptions of primary health care physicians about the prescription of antibiotics in Saudi Arabia: Based on the model of Theory of planned behaviour	2021	Saudi Pharmaceutical Journal	29	12	1416-1425	Wrong population
16	Altiner, A and Wilm, S and Wegscheider, K and Sielk, M and Brockmann, S and Fuchs, A and Abholz, HH and In der Schmitten, J	Fluoroquinolones to treat uncomplicated acute cough in primary care: predictors for unjustified prescribing of antibiotics	2010	Journal of antimicrobial chemotherapy	65	7	1521-1525	Wrong population
17	AndrÃ©, Malin and Odenholt, Inga and Schwan, Ake and Axelsson, Inge and Eriksson, Margareta and Hoffman, Mikael and MÃ¶lstad, Sigvard and Runehagen, Arne and Lundborg, Cecilia StÃ¥lsby and WahlstrÃ¶m, Rolf and Swedish Study Group on Antibiotic Use	Upper respiratory tract infections in general practice: diagnosis, antibiotic prescribing, duration of symptoms and use of diagnostic tests	2002	Scandinavian Journal of Infectious Diseases	34	12	880-886	Wrong population
18	AndrÃ©, Malin and Vernby, Asa and Odenholt, Inga and Lundborg, Cecilia StÃ¥lsby and Axelsson, Inge and Eriksson, Margareta and Runehagen, Arne and Schwan, Ake and MÃ¶lstad, Sigvard	Diagnosis-prescribing surveys in 2000, 2002 and 2005 in Swedish general practice: consultations, diagnosis, diagnostics and treatment choices	2008	Scandinavian Journal of Infectious Diseases	40	8	648-654	Wrong population
19	Ashworth, M. and Charlton, J. and Latinovic, R. and Gulliford, M.	Age-related changes in consultations and antibiotic prescribing for acute respiratory infections, 1995-2000. Data from the UK General Practice Research Database	2006	Journal of Clinical Pharmacy and Therapeutics	31	5	461-467	Wrong population
20	Aznar, Mireya and MejÃ­a, RaÃºl and Wigton, Robert and Fayanas, Roberto	Predictors of antibiotic prescription in respiratory tract infections by ambulatory care practitioners	2005	Medicina	65	6	501-506	Wrong population
21	Barlam, Tamar F. and Morgan, Jake R. and Wetzler, Lee M. and Christiansen, Cindy L. and Drainoni, Mari-Lynn	Antibiotics for respiratory tract infections: a comparison of prescribing in an outpatient setting	2015	Infection Control and Hospital Epidemiology	36	2	153-159	Wrong population
22	Beilfuss, Svetlana and Linde, Sebastian and Norton, Brandon	Accountable care organizations and physician antibiotic prescribing behavior	2022	Social Science & Medicine (1982)	294		114707	Wrong population
23	Belan, M. and Agrinier, N. and Gonthier, D. and Boivin, J.-M. and Charmillon, A. and Chopard, V. and Dif, C. and Hansmann, V. and Pereira, O. and Thilly, N. and Pulcini, C.	Antibiotic stewardship in French nursing homes: A 2019 regional survey	2021	JAC-Antimicrobial Resistance	3	3		Wrong outcome
24	Bennett, N. and Walker, K. and Buising, K. and Cheah, R. and Fang, X. and Ingram, R. and James, R. and Malloy, M.J. and Thursky, K. and Worth, L.J.	Topical antimicrobial prescribing patterns in residents of Australian aged-care facilities: use of a national point prevalence survey to identify opportunities for quality improvement	2021	American Journal of Infection Control	49	9	1113-1117	Not about determinant of AB use
25	Bergh, HÃ¥kan and Marklund, Bertil	Characteristics of frequent attenders in different age and sex groups in primary health care	2003	Scandinavian Journal of Primary Health Care	21	3	171-177	Wrong population
26	Bergmark, Regan W. and Sedaghat, Ahmad R.	Antibiotic prescription for acute rhinosinusitis: Emergency departments versus primary care providers	2016	The Laryngoscope	126	11	2439-2444	Wrong population
27	Biro, Aniko and Elek, Peter	The effect of primary care availability on antibiotic consumption in Hungary: a population based panel study using unfilled general practices	2019	BMJ open	9	9	e028233	Wrong population
28	Bjerrum, Lars and Boada, Albert and Cots, Josep M. and Llor, Carlos and ForÃ©s Garcia, Dolors and Gahrn-Hansen, Bente and Munck, Anders	Respiratory tract infections in general practice: considerable differences in prescribing habits between general practitioners in Denmark and Spain	2004	European Journal of Clinical Pharmacology	60	1	23-28	Wrong population
29	Blass, D.M. and Black, B.S. and Phillips, H. and Finucane, T. and Baker, A. and Loreck, D. and Rabins, P.V.	Medication use in nursing home residents with advanced dementia	2008	International Journal of Geriatric Psychiatry	23	5	490-496	Wrong outcome
30	Blommaert, A. and Marais, C. and Hens, N. and Coenen, S. and Muller, A. and Goossens, H. and Beutels, P.	Determinants of between-country differences in ambulatory antibiotic use and antibiotic resistance in Europe: a longitudinal observational study	2014	The Journal of Antimicrobial Chemotherapy	69	2	535-547	Wrong population
31	Bont, Jettie and Hak, Eelko and Birkhoff, Christine E. and Hoes, Arno W. and Verheij, Theo J. M.	Is co-morbidity taken into account in the antibiotic management of elderly patients with acute bronchitis and COPD exacerbations?	2007	Family Practice	24	4	317-322	Wrong population
32	Botica, Marija Vrca and Botica, Iva and StameniÄ‡, Valerija and AndraseviÄ‡, Arjana TambiÄ‡ and Kern, Josipa and Spehar, Stanislava StojanoviÄ‡	Antibiotic prescription rate for upper respiratory tract infections and risks for unnecessary prescription in Croatia	2013	Collegium Antropologicum	37	2	449-454	Wrong population
33	Branche, AR and Walsh, EE and Jadhav, N and Karmally, R and Baran, A and Peterson, DR and Falsey, AR	Provider decisions to treat respiratory illnesses with antibiotics: insights from a randomized controlled trial	2016	PloS one	11	4		Wrong population
34	Bucher A and Sorknes N and Lundqvist K and RÃ¸nning K	[Infections and use of antibiotics in nursing homes].	2001	Tidsskrift for den Norske laegeforening : tidsskrift for praktisk medicin, ny raekke	121	7	827-30	Not about determinant of AB use
35	Burns, K. and Roche, F. and Donlon, S.	Healthcare-associated infections and antimicrobial use in long-term care facilities: The Irish experience with the HALT surveys	2015	Journal of Hospital Infection	89	4	276-280	Wrong publication type
36	Butler, C. C. and Hood, K. and Verheij, T. and Little, P. and Melbye, H. and Nuttall, J. and Kelly, M. J. and MÃ¶lstad, S. and Godycki-Cwirko, M. and Almirall, J. and Torres, A. and Gillespie, D. and Rautakorpi, U. and Coenen, S. and Goossens, H.	Variation in antibiotic prescribing and its impact on recovery in patients with acute cough in primary care: prospective study in 13 countries	2009	BMJ (Clinical research ed.)	338		b2242	Wrong population
37	Cadieux, Genevieve and Abrahamowicz, Michal and Dauphinee, Dale and Tamblyn, Robyn	Are physicians with better clinical skills on licensing examinations less likely to prescribe antibiotics for viral respiratory infections in ambulatory care settings?	2011	Medical Care	49	2	156-165	Wrong population
38	Cars, H. and HÃ¥kansson, A.	To prescribe--or not to prescribe--antibiotics. District physicians' habits vary greatly, and are difficult to change	1995	Scandinavian Journal of Primary Health Care	13	1	2023-07-03	Not about determinant of AB use
39	Carter, R.R. and Montpetite, M.M. and Jump, R.L.P.	Mixed-Methods Pilot Study to Assess Perceptions of Antimicrobial Stewardship in Nursing Homes	2017	Journal of the American Geriatrics Society	65	5	1073-1078	Wrong study design
40	Chang, Yue and Chusri, Sarunyou and Sangthong, Rassamee and McNeil, Edward and Hu, Jiaqi and Du, Wei and Li, Duan and Fan, Xingying and Zhou, Hanni and Chongsuvivatwong, Virasakdi and Tang, Lei	Clinical pattern of antibiotic overuse and misuse in primary healthcare hospitals in the southwest of China	2019	PloS One	14	6	e0214779	Wrong population
41	Chen, Y. and Kirk, M.D. and Stuart, R. and Cheng, A.C. and Pearson, S.-A. and Hayen, A. and Banks, E. and Liu, B.	Socio-demographic and health service factors associated with antibiotic dispensing in older Australian adults	2019	PLoS ONE	14	8		Wrong population
42	Clark, C. and White, A. and Sellick, J. and Mergenhagen, K.	Evaluation of antibiotic prescribing practices for geriatric patients in the outpatient setting in a veterans affairs hospital: Identification of stewardship targets	2018	Open Forum Infectious Diseases	5		S378-S379	Wrong publication type
43	Coenen, Samuel and Michiels, Barbara and Renard, Didier and Denekens, Joke and Van Royen, Paul	Antibiotic prescribing for acute cough: the effect of perceived patient demand	2006	The British Journal of General Practice: The Journal of the Royal College of General Practitioners	56	524	183-190	Wrong population
44	Cohen, C.C. and Powell, K. and Dick, A.W. and Stone, P.W. and Alexander, G.L.	The Association Between Nursing Home Information Technology Maturity and Urinary Tract Infection Among Long-Term Residents	2022	Journal of Applied Gerontology				Wrong outcome
45	Counterweight Project Team	The impact of obesity on drug prescribing in primary care	2005	The British Journal of General Practice: The Journal of the Royal College of General Practitioners	55	519	743-749	Wrong population
46	Courtenay, Molly and Rowbotham, Samantha and Lim, Rosemary and Deslandes, Rhian and Hodson, Karen and MacLure, Katie and Peters, Sarah and Stewart, Derek	Antibiotics for acute respiratory tract infections: a mixed-methods study of patient experiences of non-medical prescriber management	2017	BMJ open	7	3	e013515	Wrong population
47	Covvey, Jordan R. and Johnson, Blair F. and Elliott, Victoria and Malcolm, William and Mullen, Alexander B.	An association between socioeconomic deprivation and primary care antibiotic prescribing in Scotland	2014	The Journal of Antimicrobial Chemotherapy	69	3	835-841	Wrong population
48	Cronberg, Olof and Tyrstrup, Mia and Ekblom, Kim and Hedin, Katarina	Diagnosis-linked antibiotic prescribing in Swedish primary care - a comparison between in-hours and out-of-hours	2020	BMC infectious diseases	20	1	616	Wrong population
49	Curtis, Helen J. and Walker, Alex J. and Mahtani, Kamal R. and Goldacre, Ben	Time trends and geographical variation in prescribing of antibiotics in England 1998-2017	2019	The Journal of Antimicrobial Chemotherapy	74	1	242-250	Wrong population
50	D'Agata, E. and Mitchell, S.L.	Patterns of antimicrobial use among nursing home residents with advanced dementia	2008	Archives of Internal Medicine	168	4	357-362	Not about determinant of AB use
51	De Costa, Ayesha and Bhartiya, Shekhawat and Eltayb, Amani and Nandeswar, Sunil and Diwan, Vinod K.	Patterns of drug use in the public sector primary health centers of Bhopal district	2008	Pharmacy world & science: PWS	30	5	584-589	Not about determinant of AB use
52	De Sutter, A. I. and De Meyere, M. J. and De Maeseneer, J. M. and Peersman, W. P.	Antibiotic prescribing in acute infections of the nose or sinuses: a matter of personal habit?	2001	Family Practice	18	2	209-213	Wrong population
53	Dekker, Anne R. J. and Verheij, Theo J. M. and van der Velden, Alike W.	Inappropriate antibiotic prescription for respiratory tract indications: most prominent in adult patients	2015	Family Practice	32	4	401-407	Wrong population
54	Depew, Rebekka E. and Gonzales, Gilbert	Differences in US antibiotic prescription use by facility and patient characteristics: evidence from the National Ambulatory Medical Care Survey	2020	Family Practice	37	2	180-186	Wrong population
55	Donadel, Morgane and Karimova, Gulzira and Nabiev, Ruslan and Wyss, Kaspar	Drug prescribing patterns at primary health care level and related out-of-pocket expenditures in Tajikistan	2016	BMC health services research	16	1	556	Wrong population
56	Donlon, S. and Roche, F. and Byrne, H. and Dowling, S. and Cotter, M. and Fitzpatrick, F.	A national survey of infection control and antimicrobial stewardship structures in Irish long-term care facilities	2013	American Journal of Infection Control	41	6	554-557	Not about determinant of AB use
57	Dosh, S. A. and Hickner, J. M. and Mainous, A. G. and Ebell, M. H.	Predictors of antibiotic prescribing for nonspecific upper respiratory infections, acute bronchitis, and acute sinusitis. An UPRNet study. Upper Peninsula Research Network	2000	The Journal of Family Practice	49	5	407-414	Wrong population
58	Drekonja, D.M. and Grigoryan, L. and Lichtenberger, P. and Graber, C.J. and Patel, P.K. and Van, J.N. and Dillon, L.M. and Wang, Y. and Gauthier, T.P. and Wiseman, S.W. and Shukla, B.S. and Naik, A.D. and Hysong, S.J. and Kramer, J.R. and Trautner, B.W.	Teamwork and safety climate affect antimicrobial stewardship for asymptomatic bacteriuria	2019	Infection Control and Hospital Epidemiology	40	9	963-967	Not about determinant of AB use
59	Dumpis, Uga and DimiÅ†a, ElÄ«na and Akermanis, MÄrtiÅ†Å¡ and TirÄns, Edgars and Veide, SarmÄ«te	Assessment of antibiotic prescribing in Latvian general practitioners	2013	BMC family practice	14		9	Wrong population
60	Eggers-Kaas, Lotti and Bisgaard, Lise and Thomsen, Janus Laust and JarbÃ¸l, Dorte Ejg and Llor, Carl and Christensen, Morten Bondo and Bjerrum, Lars and Siersma, Volkert and Hansen, Malene Plejdrup	Antibiotic treatment of community-acquired pneumonia: A questionnaire survey in Danish general practice	2022	Basic & Clinical Pharmacology & Toxicology	130	1	151-157	Wrong population
61	Eilat-Tsanani, Sophia and Tabenkin, Hava and Chazan, Bibiana and Lavi, Idit and Cwikel-Hamzany, Shlomit	Acute cough: the use of antibiotics and health care services in an urban health centre in Israel	2013	The European Journal of General Practice	19	2	92-98	Wrong population
62	Esposito, S. and Noviello, S. and Boccazzi, A. and Tonelli, P.	Management of upper respiratory tract infections in primary care in Italy: a national survey	2001	International Journal of Antimicrobial Agents	17	3	189-194	Wrong population
63	Etienne, CÃ©dric and Pulcini, CÃ©line	[Prospective cross-sectional study of antibiotic prescriptions in a sample of French general practitioners]	2015	Presse Medicale (Paris, France: 1983)	44	3	e59-66	Wrong population
64	Ewers, T. and Mundt, M.P. and Crnich, C.	Characterizing nursing and provider social networks to develop an instrument to improve antibiotic stewardship efforts in nursing homes	2019	Open Forum Infectious Diseases	6		S691-S692	Wrong publication type
65	Fagnani, Francis and German-Fattal, MichÃ¨le	Antibiotic prescribing patterns of French GPs for upper respiratory tract infections: impact of fusafungine on rates of prescription of systemic antibiotics	2003	American Journal of Respiratory Medicine: Drugs, Devices, and Other Interventions	2	6	491-498	Wrong population
66	Faure, H. and Mahy, S. and Soudry, A. and Duong, M. and Chavanet, P. and Piroth, L.	DÃ©terminants de la prescription ou de la non-prescription dâ€™antibiotiques en mÃ©decine gÃ©nÃ©rale	2009	MÃ©decine et Maladies Infectieuses	39	9	714-721	Wrong population
67	FernÃ¡ndez-Urrusuno, RocÃ­o and Meseguer Barros, Carmen Marina and Anaya-OrdÃ³Ã±ez, Sonia and Borrego Izquierdo, Yolanda and Lallana-Ãlvarez, MarÃ­a JesÃºs and Madridejos, Rosa and TejÃ³n, Esther Marco and SÃ¡nchez, Raquel Prieto and PÃ©rez RodrÃ­guez, Olatz and GarcÃ­a Gil, MarÃ­a and Escudero Vilaplana, BelÃ©n and RiÃ¡digos, Genma M. Silva and LÃ³pez-Fando, M. Sagrario Pardo and Olmo Quintana,…	Patients receiving a high burden of antibiotics in the community in Spain: a cross-sectional study	2021	Pharmacology Research & Perspectives	9	1	e00692	Not about determinant of AB use
68	Feron, J. and Legrand, D. and Pestiaux, D. and Tulkens, P.	Motivations for antibiotic prescription by General Practitioners (GPs) for patients with Respiratory Tract Infection (RTI) in a country with large antibiotic consumption (Belgium). A questionnaire study	2009	International Journal of Antimicrobial Agents	34		S124	Wrong publication type
69	Feron, J.-M. and Legrand, D. and Pestiaux, D. and Tulkens, P.	Prescription dâ€™antibiotiques en mÃ©decine gÃ©nÃ©rale en Belgique et en FranceÂ : entre dÃ©terminants collectifs et responsabilitÃ© individuelle	2009	NumÃ©ro spÃ©cial BactÃ©riologie - Infectiologie - Virologie. 2e partie	57	1	61-64	Wrong study design
70	Fischer, Thomas and Fischer, Susanne and Kochen, Michael M. and Hummers-Pradier, Eva	Influence of patient symptoms and physical findings on general practitioners' treatment of respiratory tract infections: a direct observation study	2005	BMC family practice	6	1	6	Wrong population
71	Fleming, A. and Byrne, S.	Prescriber preference may influence prolonged antibiotic usage more than patient characteristics in long-term care facilities	2014	Evidence-based nursing	17	2	61-62	Wrong publication type
72	Fleming, D.M. and Ross, A.M. and Cross, K.W. and Kendall, H.	The reducing incidence of respiratory tract infection and its relation to antibiotic prescribing	2003	British Journal of General Practice	53	495	778-783	Not about determinant of AB use
73	Fleming-Dutra, Katherine E. and Hersh, Adam L. and Shapiro, Daniel J. and Bartoces, Monina and Enns, Eva A. and File, Thomas M. and Finkelstein, Jonathan A. and Gerber, Jeffrey S. and Hyun, David Y. and Linder, Jeffrey A. and Lynfield, Ruth and Margolis, David J. and May, Larissa S. and Merenstein, Daniel and Metlay, Joshua P. and Newland, Jason G. and Piccirillo, Jay F. and Roberts, Rebecca M. a…	Prevalence of Inappropriate Antibiotic Prescriptions Among US Ambulatory Care Visits, 2010-2011	2016	JAMA	315	17	1864-1873	Wrong population
74	Fletcher-Lartey, Stephanie and Yee, Melissa and Gaarslev, Christina and Khan, Rabia	Why do general practitioners prescribe antibiotics for upper respiratory tract infections to meet patient expectations: a mixed methods study	2016	BMJ open	6	10	e012244	Wrong study design
75	Fontana, S. A. and Devine, E. C. and Kelber, S. K.	Nurse practitioner student prescriptive patterns	2000	Journal of the American Academy of Nurse Practitioners	12	1	2023-10-03	Wrong population
76	Ford, J.H. and Ramly, E. and Bahranian, M. and Vranas, L. and Anderson, G. and Saracco, S. and Nace, D. and Crnich, C.	Clinical staff retention and leadership stability and antibiotic utilization in nursing homes	2018	Open Forum Infectious Diseases	5		S519-S520	Wrong publication type
77	Frankson, E. and O'Neil, C.	Impact of the consultant pharmacist on physician antibiotic prescribing practices in a long-term care facility	2019	JACCP Journal of the American College of Clinical Pharmacy	2	5	585	Wrong publication type
78	Friedberg, M.W. and Hirshman, S. and Doctor, J.N. and Meeker, D. and Linder, J.A.	Clinicians' justifications for antibiotic prescribing: A new type of quality measure	2015	Journal of General Internal Medicine	30		S122-S123	Wrong publication type
79	Friis, H. and Bro, F. and Eriksen, N. R. and Mabeck, C. E. and Vejlsgaard, R.	The effect of reimbursement on the use of antibiotics	1993	Scandinavian Journal of Primary Health Care	11	4	247-251	Wrong population
80	Fu, C.J. and Mantell, E. and Stone, P.W. and Agarwal, M.	Characteristics of nursing homes with comprehensive antibiotic stewardship programs: Results of a national survey	2020	American Journal of Infection Control	48	1	13-18	Not about determinant of AB use
81	Gaardbo Kuhn, Katrin and Hammerum, Anette M. and Jensen, Ulrich S.	The association between demographic factors and increased antibiotic consumption in Denmark 2001 to 2010	2014	Scandinavian Journal of Infectious Diseases	46	8	599-604	Wrong population
82	Gahbauer, Alice M. and Gonzales, Marco L. and Guglielmo, B. Joseph	Patterns of antibacterial use and impact of age, race/ethnicity, and geographic region on antibacterial use in an outpatient medicaid cohort	2014	Pharmacotherapy	34	7	677-685	Wrong population
83	Gavazzi, G. and Gibert, P. and Stroobants, R. and MÃ¼ller, A. and Vankerckhoven, V. and Goossens, H. and Jans, B.	Antibiotic consumption in 30 French nursing homes: A point prevalence study from the ESAC nursing home subproject	2010	European Geriatric Medicine	1		S136	Wrong publication type
84	GaygÄ±sÄ±z, ÃœmmÃ¼gÃ¼lsÃ¼m and Lajunen, Timo and GaygÄ±sÄ±z, Esma	Socio-economic factors, cultural values, national personality and antibiotics use: A cross-cultural study among European countries	2017	Journal of Infection and Public Health	10	6	755-760	Wrong population
85	Gerety, M.B. and Chiodo, L.K. and Kanten, D.N. and Tuley, M.R. and Cornell, J.E.	Medical treatment preferences of nursing home residents: Relationship to function and concordance with surrogate decision-makers	1993	Journal of the American Geriatrics Society	41	9	953-960	Wrong outcome
86	Gianino, Maria Michela and Lenzi, Jacopo and Bonaudo, Marco and Fantini, Maria Pia and Ricciardi, Walter and Damiani, Gianfranco	Predictors and trajectories of antibiotic consumption in 22 EU countries: Findings from a time series analysis (2000-2014)	2018	PloS One	13	6	e0199436	Wrong population
87	Gidengil, Courtney A. and Mehrotra, Ateev and Beach, Scott and Setodji, Claude and Hunter, Gerald and Linder, Jeffrey A.	What Drives Variation in Antibiotic Prescribing for Acute Respiratory Infections?	2016	Journal of General Internal Medicine	31	8	918-924	Wrong population
88	Gjelstad, Svein and Straand, JÃ¸rund and Dalen, Ingvild and Fetveit, Arne and StrÃ¸m, Hanne and LindbÃ¦k, Morten	Do general practitioners' consultation rates influence their prescribing patterns of antibiotics for acute respiratory tract infections?	2011	The Journal of Antimicrobial Chemotherapy	66	10	2425-2433	Wrong population
89	Glinz, D and Leon Reyes, S and Saccilotto, R and Widmer, AF and Zeller, A and Bucher, HC and Hemkens, LG	Quality of antibiotic prescribing of Swiss primary care physicians with high prescription rates: a nationwide survey	2017	Journal of antimicrobial chemotherapy	72	11	3205-3212	Wrong population
90	Godycki-Cwirko, Maciek and Hood, Kerenza and Nocun, Marek and Muras, Magdalena and Goossens, Herman and Butler, Christopher C.	Presentation, antibiotic management and associated outcome in Polish adults presenting with acute cough/LRTI	2011	Family Practice	28	6	608-614	Wrong population
91	Gonzales, R. and Barrett, P. H. and Crane, L. A. and Steiner, J. F.	Factors associated with antibiotic use for acute bronchitis	1998	Journal of General Internal Medicine	13	8	541-548	Wrong population
92	Gonzales, R. and Barrett, P. H. and Steiner, J. F.	The relation between purulent manifestations and antibiotic treatment of upper respiratory tract infections	1999	Journal of General Internal Medicine	14	3	151-156	Wrong population
93	Gonzales, R. and Steiner, J. F. and Sande, M. A.	Antibiotic prescribing for adults with colds, upper respiratory tract infections, and bronchitis by ambulatory care physicians	1997	JAMA	278	11	901-904	Wrong population
94	Goupil, Bruno and Balusson, FrÃ©dÃ©ric and Naudet, Florian and Esvan, Maxime and Bastian, Benjamin and Chapron, Anthony and Frouard, Pierre	Association between gifts from pharmaceutical companies to French general practitioners and their drug prescribing patterns in 2016: retrospective study using the French Transparency in Healthcare and National Health Data System databases	2019	BMJ (Clinical research ed.)	367		l6015	Wrong population
95	Grigoryan, L. and Zoorob, R. and Shah, J. and Wang, H. and Arya, M. and Trautner, B.W.	Antibiotic prescribing for uncomplicated acute bronchitis is highest in younger adults	2017	Antibiotics	6	4		Wrong outcome
96	Grimaldi-Bensouda, Lamiae and BÃ©gaud, Bernard and Rossignol, Michel and Avouac, Bernard and Lert, France and Rouillon, Frederic and BÃ©nichou, Jacques and Massol, Jacques and Duru, Gerard and Magnier, Anne-Marie and Abenhaim, Lucien and Guillemot, Didier	Management of upper respiratory tract infections by different medical practices, including homeopathy, and consumption of antibiotics in primary care: the EPI3 cohort study in France 2007-2008	2014	PloS One	9	3	e89990	Wrong population
97	Grover, Michael L. and Mookadam, Martina and Rutkowski, Richard H. and Cullan, Allison M. and Hill, Destin E. and Patchett, David C. and Simon, Esan O. and Mulheron, Marilynn and Noble, Brie N.	Acute respiratory tract infection: a practice examines its antibiotic prescribing habits	2012	The Journal of Family Practice	61	6	330-335	Wrong population
98	Haeseker, M.B. and Dukers-Muijrers, N.H.T.M. and Hoebe, C.J.P.A. and Bruggeman, C.A. and Cals, J.W.L. and Verbon, A.	Trends in Antibiotic Prescribing in Adults in Dutch General Practice	2012	PLoS ONE	7	12		Wrong population
99	Hamm, R. M. and Hicks, R. J. and Bemben, D. A.	Antibiotics and respiratory infections: are patients more satisfied when expectations are met?	1996	The Journal of Family Practice	43	1	56-62	Wrong population
100	Hardy-Holbrook, R. and Aristidi, S. and Chandnani, V. and Dewindt, D. and Dinh, K.	Antibiotic resistance and prescribing in Australia: Current attitudes and practice of GPs	2013	Healthcare Infection	18	4	147-151	Wrong population
101	Hayward, G. N. and Fisher, R. F. R. and Spence, G. T. and Lasserson, D. S.	Increase in antibiotic prescriptions in out-of-hours primary care in contrast to in-hours primary care prescriptions: service evaluation in a population of 600â€Š000 patients	2016	The Journal of Antimicrobial Chemotherapy	71	9	2612-2619	Wrong population
102	Hayward, G. N. and Moore, A. and Mckelvie, S. and Lasserson, D. S. and Croxson, C.	Antibiotic prescribing for the older adult: beliefs and practices in primary care	2019	The Journal of Antimicrobial Chemotherapy	74	3	791-797	Wrong population
103	Heal, Clare and Gorges, Hilary and van Driel, Mieke L. and Tapley, Amanda and Davis, Josh and Davey, Andrew and Holliday, L. and Ball, Jean and Najib, Nashwa and Spike, Neil and FitzGerald, Kristen and Magin, Parker	Antibiotic stewardship in skin infections: a cross-sectional analysis of early-career GP's management of impetigo	2019	BMJ open	9	10	e031527	Wrong population
104	Hicks, Lauri A. and Bartoces, Monina G. and Roberts, Rebecca M. and Suda, Katie J. and Hunkler, Robert J. and Taylor, Thomas H. and Schrag, Stephanie J.	US outpatient antibiotic prescribing variation according to geography, patient population, and provider specialty in 2011	2015	Clinical Infectious Diseases: An Official Publication of the Infectious Diseases Society of America	60	9	1308-1316	Wrong population
105	Hinkka, H. and Kosunen, E. and MetsÃ¤noja, R. and Lammi, U.-K. and Kellokumpu-Lehtinen, P.	Factors affecting physicians' decisions to forgo life-sustaining treatments in terminal care	2002	Journal of Medical Ethics	28	2	109-114	Wrong population
106	Hoffmann, S.	Incidence and management of sore throat in general practice	1986	Scandinavian Journal of Primary Health Care	4	3	143-150	Wrong population
107	Hoffmans, Ruth and Schermer, Tjard and van Weel, Chris and Fokkens, Wytske	Management of rhinosinusitis in Dutch general practice	2011	Primary Care Respiratory Journal: Journal of the General Practice Airways Group	20	1	64-70	Wrong population
108	Holm, Anne and Cordoba, Gloria and Aabenhus, Rune	Prescription of antibiotics for urinary tract infection in general practice in Denmark	2019	Scandinavian Journal of Primary Health Care	37	1	83-89	Wrong population
109	Hopstaken, Rogier M. and Butler, Christopher C. and Muris, Jean W. M. and Knottnerus, J. AndrÃ© and Kester, Arnold D. M. and Rinkens, Paula E. L. M. and Dinant, Geert-Jan	Do clinical findings in lower respiratory tract infection help general practitioners prescribe antibiotics appropriately? An observational cohort study in general practice	2006	Family Practice	23	2	180-187	Wrong population
110	Huang, Nicole and Chou, Yiing-Jenq and Chang, Hong-Jen and Ho, Monto and Morlock, Laura	Antibiotic prescribing by ambulatory care physicians for adults with nasopharyngitis, URIs, and acute bronchitis in Taiwan: a multi-level modeling approach	2005	Family Practice	22	2	160-167	Wrong population
111	Huibers, Linda and Moth, Grete and Christensen, Morten Bondo and Vedsted, Peter	Antibiotic prescribing patterns in out-of-hours primary care: A population-based descriptive study	2014	Scandinavian Journal of Primary Health Care	32	4	200-207	Wrong population
112	Hummers-Pradier, E. and Denig, P. and Oke, T. and LagerlÃ¸v, P. and WahlstrÃ¶m, R. and Haaijer-Ruskamp, F. M.	GPs' treatment of uncomplicated urinary tract infections--a clinical judgement analysis in four European countries. DEP group. Drug Education Project	1999	Family Practice	16	6	605-607	Wrong population
113	Hutchinson, J.M. and Foley, R.N.	Method of physician remuneration and rates of antibiotic prescription	1999	Canadian Medical Association Journal	160	7	1013-1017	Wrong population
114	Jones, B.E. and Sauer, B. and Jones, M.M. and Campo, J. and Damal, K. and He, T. and Ying, J. and Greene, T. and Goetz, M.B. and Neuhauser, M.M. and Hicks, L.A. and Samore, A.M.H.	Variation in outpatient antibiotic prescribing for acute respiratory infections in the Veteran population a cross-sectional study	2015	Annals of Internal Medicine	163	2	73-80	Wrong population
115	Kabbani, S. and Chi, N. and Wang, S. and Ditz, L. and Kelly, T.	PIN68 ANTIBIOTIC USE VARIABILITY AMONG U.S. NURSING HOMES USING ELECTRONIC HEALTH DATA	2020	Value in Health	23		S179	Wrong publication type
116	Kabbani, S. and Palms, D. and Bell, J. and Hicks, L. and Stone, N.	Antibiotic stewardship and urinary tract infections in u.s. nursing homes reporting to the national healthcare safety network 2015-2016	2017	Open Forum Infectious Diseases	4		S160	Wrong publication type
117	Kabbani, S. and Wang, S. and Ditz, L. and Palms, D. and Rowe, T. and Hyun, D.Y. and Chi, N. and Stone, N.D. and Hicks, L.	Antibiotic use variability among us nursing homes-2016	2019	Open Forum Infectious Diseases	6		S33	Wrong publication type
118	Kabbani, Sarah and Palms, Danielle and Bartoces, Monina and Stone, Nimalie and Hicks, Lauri A.	Outpatient Antibiotic Prescribing for Older Adults in the United States: 2011 to 2014	2018	Journal of the American Geriatrics Society	66	10	1998-2002	Wrong population
119	KatiÄ‡, M. and KatiÄ‡, V. and IvankoviÄ‡, D. and Culig, J. and Budak, A.	General practitioners' patterns of antimicrobial drugs prescription in the therapy of acute pharyngitis	2000	Scandinavian Journal of Primary Health Care	18	1	30-34	Wrong population
120	Kawamoto, R. and Asai, Y. and Nago, N. and Okayama, M. and Mise, J. and Igarashi, M.	A study of clinical features and treatment of acute bronchitis by Japanese primary care physicians	1998	Family Practice	15	3	244-251	Wrong population
121	Kianmehr, H. and Sabounchi, N.S. and Sabounchi, S.S. and Cosler, L.E.	A system dynamics model of infection risk, expectations, and perceptions on antibiotic prescribing in the United States	2020	Journal of Evaluation in Clinical Practice	26	3	1054-1064	Wrong study design
122	Kilroy, Georgina	Antibiotic prescribing in residential aged care facilities--health care providers' perspectives	2015	The Medical Journal of Australia	202	4	179-180	Wrong publication type
123	Kistler, C.E. and Beeber, A. and Zimmerman, S. and Ward, K. and Farel, C. and Chrzan, K. and Wretman, C. and Boynton, M. and Sloane, P.	Clinical information most important to a nursing home clinician's decision to prescribe antibiotics for a suspected urinary tract infection	2019	Journal of the American Geriatrics Society	67		S167-S168	Wrong publication type
124	Kotwani, Anita and Chaudhury, Ranjit Roy and Holloway, Kathleen	Antibiotic-prescribing practices of primary care prescribers for acute diarrhea in New Delhi, India	2012	Value in Health: The Journal of the International Society for Pharmacoeconomics and Outcomes Research	15	1	S116-119	Wrong population
125	Kourlaba, Georgia and Gkrania-Klotsas, Effrossyni and Kourkouni, Eleni and Mavrogeorgos, Georgios and Zaoutis, Theoklis E.	Antibiotic prescribing and expenditures in outpatient adults in Greece, 2010 to 2013: evidence from real-world practice	2016	Euro Surveillance: Bulletin Europeen Sur Les Maladies Transmissibles = European Communicable Disease Bulletin	21	26		Wrong population
126	Krishnakumar, Jegatha and Tsopra, Rosy	What rationale do GPs use to choose a particular antibiotic for a specific clinical situation?	2019	BMC family practice	20	1	178	Wrong population
127	Kusama, Y. and Suzuk, K. and Gu, Y. and Fukuda, H. and Ishikane, M. and Hayakawa, K. and Ohmagari, N.	Obstacles to antimicrobial use surveillance using claims data in elderly care facilities in Japan	2020	Japanese Journal of Chemotherapy	68	2	210-215	Not about determinant of AB use
128	LÃ©vin, C. and Thilly, N. and Dousak, M. and Beraud, G. and Klesnik, M. and Uhan, S. and Nathwani, D. and Beovic, B. and Pulcini, C.	Perceptions, attitudes, and practices of French junior physicians regarding antibiotic use and resistance	2019	MÃ©decine et Maladies Infectieuses	49	4	241-249	Wrong population
129	Lam, T. P. and Lam, K. F.	Why do family doctors prescribe antibiotics for upper respiratory tract infection?	2003	International Journal of Clinical Practice	57	3	167-169	Wrong population
130	Lam, T.P. and Lam, K.F.	What are the non-biomedical reasons which make family doctors over-prescribe antibiotics for upper respiratory tract infection in a mixed private/public Asian setting?	2003	Journal of Clinical Pharmacy and Therapeutics	28	3	197-201	Wrong population
131	Lam, T.P. and Lam, K.F.	Management of upper respiratory tract infection by family doctors	2001	International Journal of Clinical Practice	55	6	358-360	Wrong population
132	Lane, M. A. and Devine, S. T. and McDonald, J. R.	High-risk antimicrobial prescriptions among ambulatory patients on warfarin	2012	Journal of Clinical Pharmacy and Therapeutics	37	2	157-160	Wrong population
133	Langner, Joanna L. and Chiang, Kim F. and Stafford, Randall S.	Current prescribing practices and guideline concordance for the treatment of uncomplicated urinary tract infections in women	2021	American Journal of Obstetrics and Gynecology	225	3	272.e1-272.e11	Wrong population
134	Lantz, T.L. and Noble, B.N. and McPherson, M.L. and Tjia, J. and Colangeli, H.N. and Ferris, R.E. and Bearden, D.T. and Furuno, J.P.	Frequency and Characteristics of Patients Prescribed Antibiotics on Admission to Hospice Care	2022	Journal of Palliative Medicine	25	4	584-590	Wrong population
135	Li, Chunhei and Ong, Caitlin and Morris, Anna and Woollons, Isobel and Ashfaq, Ahsan and Jagatia, Rikesh	Evaluating the Appropriateness of Antibiotic Treatment of Tonsillitis during COVID-19 in the North Wale Primary Healthcare Setting	2021	Journal of Primary Care & Community Health	12		2.15013e+16	Wrong population
136	Llor, Carl and Bjerrum, Lars and Munck, Anders and Hansen, Malene P. and CÃ³rdoba, Gloria Cristina and Strandberg, Eva Lena and Ovhed, Ingvar and Radzeviciene, Ruta and Cots, Josep M. and Reutskiy, Anatoliy and Caballero, Lidia	Predictors for antibiotic prescribing in patients with exacerbations of COPD in general practice	2013	Therapeutic Advances in Respiratory Disease	7	3	131-137	Wrong population
137	Logan, J.L. and Yang, J. and Forrest, G.	Outpatient antibiotic prescribing in a low-risk veteran population with acute respiratory symptoms.	2012	Hospital practice (1995)	40	1	75-80	Wrong population
138	Low, M. and Nitzan, O. and Bitterman, H. and Cohen, C. and Hammerman, A. and Lieberman, N. and Raz, R. and Balicer, R. D.	Trends in outpatient antibiotic use in Israel during the years 2000-2010: setting targets for an intervention	2013	Infection	41	2	401-407	Wrong population
139	Lundby, C. and Jensen, J. and Larsen, S.P. and Hoffmann, H. and PottegÃ¥rd, A. and Reilev, M.	Use of medication among nursing home residents: A Danish drug utilization study	2020	International Journal of Clinical Pharmacy	42	2	828	Not about determinant of AB use
140	MacDougall, Conan and Guglielmo, B. Joseph and Maselli, Judy and Gonzales, Ralph	Antimicrobial drug prescribing for pneumonia in ambulatory care	2005	Emerging Infectious Diseases	11	3	380-384	Wrong population
141	Macfarlane, J. and Holmes, W. and Macfarlane, R. and Britten, N.	Influence of patients' expectations on antibiotic management of acute lower respiratory tract illness in general practice: questionnaire study	1997	BMJ (Clinical research ed.)	315	7117	1211-1214	Wrong population
142	Machut, A. and Lestrat, Y. and Gavazzi, G. and Berger-Carbonne, A.	National prevalence study of healthcare associated infections and antibiotic use in nursing homes (France 2016)	2017	European Geriatric Medicine	8		S190	Wrong publication type
143	Malo, Sara and Poblador-Plou, Beatriz and Prados-Torres, Alexandra and Lallana, MarÃ­a JesÃºs and Laguna-Berna, Clara and Rabanaque, MarÃ­a JosÃ©	Poor congruence with guidelines in the use of antibiotics for acute bronchitis: A descriptive study based on electronic health records	2016	Family Practice	33	5	471-475	Wrong population
144	Matuz, Maria and Benko, Ria and Doro, Peter and Hajdu, Edit and Nagy, Gabor and Nagy, Erzsebet and Monnet, Dominique L. and Soos, Gyongyver	Regional variations in community consumption of antibiotics in Hungary, 1996-2003	2006	British Journal of Clinical Pharmacology	61	1	96-100	Wrong population
145	Mazzaglia, G. and Arcoraci, V. and Nicoletti, G. and Caputi, A. P.	Pattern of antimicrobial drug prescribing and prescriptive behaviour for acute otitis media among physicians in Sicily	1998	Pharmacological Research	37	5	421-426	Wrong population
146	Mazzaglia, Giampiero and Caputi, Achille P. and Rossi, Alessandro and Bettoncelli, Germano and Stefanini, Giovanni and Ventriglia, Giuseppe and Nardi, Roberto and Brignoli, Ovidio and Cricelli, Claudio	Exploring patient- and doctor-related variables associated with antibiotic prescribing for respiratory infections in primary care	2003	European Journal of Clinical Pharmacology	59	8	651-657	Wrong population
147	Mcclean, P. and Hughes, C. and Tunney, M. and Gilpin, D. and Parsons, C.	Antimicrobial consumption in Northern Ireland nursing homes	2011	Age and Ageing	40		i40	Wrong publication type
148	McClean, P. and Hughes, C. and Tunney, M. and Parsons, C. and Gilpin, D.	Antimicrobial prescribing in residential homes: A point prevalence study	2011	International Journal of Pharmacy Practice	19		69-70	Wrong publication type
149	Metlay, J. P. and Stafford, R. S. and Singer, D. E.	National trends in the use of antibiotics by primary care physicians for adult patients with cough	1998	Archives of Internal Medicine	158	16	1813-1818	Wrong population
150	Metlay, Joshua P. and Shea, Judy A. and Crossette, Linda B. and Asch, David A.	Tensions in antibiotic prescribing: pitting social concerns against the interests of individual patients	2002	Journal of General Internal Medicine	17	2	87-94	Wrong population
151	Midthun, Susan and Paur, Ruth and Bruce, A. Wayne and Midthun, Peter	Urinary tract infections in the elderly: a survey of physicians and nurses	2005	Geriatric Nursing (New York, N.Y.)	26	4	245-251	Wrong population
152	Miller, G. and Britt, H. and Pan, Y. and Knox, S.	Relationship between general practitioner certification and characteristics of care.	2004	Medical care	42	8	770-778	Wrong population
153	MousquÃ¨s, Julien and Renaud, Thomas and Scemama, Olivier	Is the â€œpractice styleâ€ hypothesis relevant for general practitioners? An analysis of antibiotics prescription for acute rhinopharyngitis	2010	Social Science & Medicine	70	8	1176-1184	Wrong population
154	Murphy, M. and Bradley, C.P. and Byrne, S.	Primary care antibiotic prescribing in the elderly in Ireland	2011	Pharmacoepidemiology and Drug Safety	20	6	667-668	Wrong population
155	Murphy, Marion and Bradley, Colin P. and Byrne, Stephen	Antibiotic prescribing in primary care, adherence to guidelines and unnecessary prescribing--an Irish perspective	2012	BMC family practice	13		43	Wrong population
156	Murphy, Marion and Byrne, Stephen and Bradley, Colin P.	Influence of patient payment on antibiotic prescribing in Irish general practice: a cohort study	2011	The British Journal of General Practice: The Journal of the Royal College of General Practitioners	61	590	e549-555	Wrong population
157	Muwanguzi, Timothy Eria and Yadesa, Tadele Mekuriya and Agaba, Amon Ganafa	Antibacterial prescription and the associated factors among outpatients diagnosed with respiratory tract infections in Mbarara Municipality, Uganda	2021	BMC pulmonary medicine	21	1	374	Wrong population
158	Mylotte, J.M. and Goodnough, S. and Naughton, B.J.	Pneumonia versus aspiration pneumonitis in nursing home residents: Diagnosis and management	2003	Journal of the American Geriatrics Society	51	1	17-23	Wrong population
159	Neumark, Thomas and Brudin, Lars and Engstrom, Sven and Molstad, Sigvard	Trends in number of consultations and antibiotic prescriptions for respiratory tract infections between 1999 and 2005 in primary healthcare in Kalmar County, Southern Sweden	2009	Scandinavian Journal of Primary Health Care	27	1	18-24	Wrong population
160	Nishiguchi, Sho and Nishino, Koichi and Kitagawa, Izumi and Tokuda, Yasuharu	Inappropriate use of antibiotics in primary care for patients with infective endocarditis	2020	Journal of Infection and Chemotherapy: Official Journal of the Japan Society of Chemotherapy	26	6	640-642	Wrong population
161	Nitzan, O. and Low, M. and Lavi, I. and Hammerman, A. and Klang, S. and Raz, R.	Variability in outpatient antimicrobial consumption in Israel	2010	Infection	38	1	2018-12-01	Wrong population
162	Oâ€™Keefe, C. and Thompson, A. and McKenzie, D. and Lee, K.	Concordance with antibiotic guidelines in Australian primary care: A retrospective study of prior-to-hospital therapy	2019	International Journal of Clinical Practice	73	12		Wrong population
163	Oppong, Raymond and Jit, Mark and Smith, Richard D. and Butler, Christopher C. and Melbye, Hasse and MÃ¶lstad, Sigvard and Coast, Joanna	Cost-effectiveness of point-of-care C-reactive protein testing to inform antibiotic prescribing decisions	2013	The British Journal of General Practice: The Journal of the Royal College of General Practitioners	63	612	e465-471	Wrong population
164	Palacios-CeÃ±a, D. and HernÃ¡ndez-Barrera, V. and JimÃ©nez-Trujillo, I. and Serrano-Urrea, R. and FernÃ¡ndez-de-las-PeÃ±as, C. and Carrasco-Garrido, P.	Time trends in antibiotic consumption in the elderly: Ten-year follow-up of the Spanish National Health Survey and the European Health Interview Survey for Spain (2003â€“2014)	2017	PLoS ONE	12	11		Wrong population
165	Palin, Victoria and MÃ¶lter, Anna and Belmonte, Miguel and Ashcroft, Darren M. and White, Andrew and Welfare, William and van Staa, Tjeerd	Antibiotic prescribing for common infections in UK general practice: variability and drivers	2019	The Journal of Antimicrobial Chemotherapy	74	8	2440-2450	Wrong population
166	Parsons, C and McCorry, N and Passmore, P and Patterson, S and Olver, A and Kennedy, G and Megraw, V and Byrne, S and O'Sullivan, D and Murphy, K and et al.	Assessment of factors which influence GP decision-making regarding medication use in patients with dementia at the end of life	2011	International journal of pharmacy practice	19		14	Wrong publication type
167	Peng, Z. and Hayen, A. and Kirk, M.D. and Pearson, S. and Cheng, A.C. and Liu, B.	Microbiology testing associated with antibiotic dispensing in older community-dwelling adults	2020	BMC Infectious Diseases	20	1		Wrong population
168	Pouwels, Koen B. and Dolk, F. Christiaan K. and Smith, David R. M. and Smieszek, Timo and Robotham, Julie V.	Explaining variation in antibiotic prescribing between general practices in the UK	2018	The Journal of Antimicrobial Chemotherapy	73		ii27-ii35	Wrong population
169	Pringle, S. and Simpson, M. and Nielsen, S. and Cooper, C. and Vanniasinkam, T.	Antibiotic prescribing practices in aged care facilities in regional NSW and the ACT	2017	Journal of Pharmacy Practice and Research	47	5	365-374	Wrong outcome
170	Pulcini, CÃ©line and Lions, Caroline and Ventelou, Bruno and Verger, Pierre	Drug-specific quality indicators assessing outpatient antibiotic use among French general practitioners	2013	European Journal of Public Health	23	2	262-264	Wrong population
171	Pulcini, CÃ©line and Pauvif, Laure and Paraponaris, Alain and Verger, Pierre and Ventelou, Bruno	Perceptions and attitudes of French general practitioners towards rapid antigen diagnostic tests in acute pharyngitis using a randomized case vignette study	2012	The Journal of Antimicrobial Chemotherapy	67	6	1540-1546	Wrong population
172	RÃºn SigurÃ°ardÃ³ttir, Nanna and Nielsen, Anni Brit Sternhagen and Munck, Anders and Bjerrum, Lars	Appropriateness of antibiotic prescribing for upper respiratory tract infections in general practice: Comparison between Denmark and Iceland	2015	Scandinavian Journal of Primary Health Care	33	4	269-274	Wrong population
173	Rasmussen, I.S. and Hansen, M.B. and Marloth, T. and Arpi, M. and JarlÃ¸v, J.O. and Arnold, S.H. and Mogensen, D. and Jensen, J.N.	Native and foreign healthcare workers' knowledge of appropriate use of antibiotics: a prospective pre-post study in Danish nursing homes	2021	Primary health care research & development	22		e12	Wrong population
174	Rautakorpi, U. M. and Klaukka, T. and Honkanen, P. and MÃ¤kelÃ¤, M. and Nikkarinen, T. and Palva, E. and Roine, R. and Sarkkinen, H. and Huovinen, P. and MIKSTRA Collaborative Study Group	Antibiotic use by indication: a basis for active antibiotic policy in the community	2001	Scandinavian Journal of Infectious Diseases	33	12	920-926	Wrong population
175	Rezal, Rabiatul Salmi and Hassali, Mohamed Azmi and Alrasheedy, Alian A. and Saleem, Fahad and Yusof, Faridah Aryani Md and Kamal, Mardhiyah and Mohd Din, Rosminah and Godman, Brian	Prescribing patterns for upper respiratory tract infections: a prescription-review of primary care practice in Kedah, Malaysia, and the implications	2015	Expert Review of Anti-Infective Therapy	13	12	1547-1556	Wrong population
176	Rezel-Potts, Emma and L'Esperance, Veline and Gulliford, Martin C.	Antimicrobial stewardship in the UK during the COVID-19 pandemic: a population-based cohort study and interrupted time-series analysis	2021	The British Journal of General Practice: The Journal of the Royal College of General Practitioners	71	706	e331-e338	Wrong population
177	Roughead, E.E. and Kalisch, L.M. and Ramsay, E.N. and Ryan, P. and Gilbert, A.L.	Use of health services and medicines amongst Australian war veterans: a comparison of young elderly, near centenarians and centenarians.	2010	BMC geriatrics	10		83	Wrong population
178	Rummukainen, M.-L. and Jakobsson, A. and Matsinen, M. and JÃ¤rvenpÃ¤Ã¤, S. and Nissinen, A. and Karppi, P. and LyytikÃ¤inen, O.	Reduction in inappropriate prevention of urinary tract infections in long-term care facilities	2012	American Journal of Infection Control	40	8	711-714	Not about determinant of AB use
179	Rutschmann, Olivier T. and Domino, Marisa Elena	Antibiotics for upper respiratory tract infections in ambulatory practice in the United States, 1997-1999: does physician specialty matter?	2004	The Journal of the American Board of Family Practice	17	3	196-200	Wrong population
180	Saliba-Gustafsson, Erika A. and Dunberger Hampton, Alexandra and Zarb, Peter and Orsini, Nicola and Borg, Michael A. and StÃ¥lsby Lundborg, Cecilia	Factors associated with antibiotic prescribing in patients with acute respiratory tract complaints in Malta: a 1-year repeated cross-sectional surveillance study	2019	BMJ open	9	12	e032704	Wrong population
181	Sayer, Geoffrey P. and Britt, Helena	Sex differences in prescribed medications: Another case of discrimination in general practice	1997	Social Science & Medicine	45	10	1581-1587	Wrong population
182	Scales, K. and Zimmerman, S. and Reed, D. and Beeber, A.S. and Kistler, C.E. and Preisser, J.S. and Weiner, B.J. and Ward, K. and Fann, A. and Sloane, P.D.	Nurse and Medical Provider Perspectives on Antibiotic Stewardship in Nursing Homes	2017	Journal of the American Geriatrics Society	65	1	165-171	Wrong outcome
183	Schmidt, Monica L. and Spencer, Melanie D. and Davidson, Lisa E.	Patient, Provider, and Practice Characteristics Associated with Inappropriate Antimicrobial Prescribing in Ambulatory Practices	2018	Infection Control and Hospital Epidemiology	39	3	307-315	Wrong population
184	Schroeck, JL and Ruh, CA and Sellick, JA and Ott, MC and Mattappallil, A and Mergenhagen, KA	Factors Associated with Antibiotic Misuse in Outpatient Treatment for Upper Respiratory Tract Infections	2015	ANTIMICROBIAL AGENTS AND CHEMOTHERAPY	59	7	3848-3852	Wrong population
185	Schuijt, Tim J. and Boss, David S. and Musson, Ruben E. A. and Demir, Ayse Y.	Influence of point-of-care C-reactive protein testing on antibiotic prescription habits in primary care in the Netherlands	2018	Family Practice	35	2	179-185	Wrong population
186	Schwartz, Kevin L. and Brown, Kevin A. and Etches, Jacob and Langford, Bradley J. and Daneman, Nick and Tu, Karen and Johnstone, Jennie and Achonu, Camille and Garber, Gary	Predictors and variability of antibiotic prescribing amongst family physicians	2019	The Journal of Antimicrobial Chemotherapy	74	7	2098-2105	Wrong population
187	Sessa, A. and Bettoncelli, G. and Rossi, A. and Giustini, S.E.	Parenteral antibiotic therapy in general practice in Italy: A direct observational study	2007	Journal of Chemotherapy	19	1	52-57	Wrong outcome
188	Shallcross, Laura and Beckley, Nick and Rait, Greta and Hayward, Andrew and Petersen, Irene	Antibiotic prescribing frequency amongst patients in primary care: a cohort study using electronic health records	2017	The Journal of Antimicrobial Chemotherapy	72	6	1818-1824	Wrong population
189	Shapiro, Daniel J. and Hicks, Lauri A. and Pavia, Andrew T. and Hersh, Adam L.	Antibiotic prescribing for adults in ambulatory care in the USA, 2007-09	2014	The Journal of Antimicrobial Chemotherapy	69	1	234-240	Wrong population
190	Shaver, Amy L. and Jacobs, David M. and LaMonte, Michael J. and Noyes, Katia	Antibiotic prescribing for acute respiratory tract infections in the United States outpatient setting	2019	BMC family practice	20	1	91	Wrong population
191	Shen, Xing Rong and Xie, Maomao and Chai, Jing and Feng, Rui and Cheng, Jing and Liu, Rong and Kadetz, Paul and Wang, DeBin	Pathways of healthcare and antibiotics use following reported gastrointestinal illness: a cross-sectional study in rural Anhui, China	2019	BMJ open	9	8	e030986	Wrong population
192	Shin, J.H. and Hyun, T.K.	Nurse Staffing and Quality of Care of Nursing Home Residents in Korea	2015	Journal of nursing scholarship : an official publication of Sigma Theta Tau International Honor Society of Nursing / Sigma Theta Tau	47	6	555-564	Wrong outcome
193	Silverman, M. and Povitz, M. and Sontrop, J.M. and Li, L. and Richard, L. and Cejic, S. and Shariff, S.Z.	Antibiotic prescribing for nonbacterial acute upper respiratory infections in elderly persons	2017	Annals of Internal Medicine	166	11	765-774	Wrong outcome
194	Simon, M. and Thilly, N. and Pereira, O. and Pulcini, C.	Factors associated with the appropriateness of antibiotics prescribed in French general practice: a cross-sectional study using reimbursement databases	2022	Clinical Microbiology and Infection	28	4	609.e1-609.e6	Wrong population
195	Singer, Alexander and Fanella, Sergio and Kosowan, Leanne and Falk, Jamie and Dufault, Brenden and Hamilton, Kevin and Walus, Ashley	Informing antimicrobial stewardship: factors associated with inappropriate antimicrobial prescribing in primary care	2018	Family Practice	35	4	455-460	Wrong population
196	Smith, David R. M. and Dolk, F. Christiaan K. and Pouwels, Koen B. and Christie, Morag and Robotham, Julie V. and Smieszek, Timo	Defining the appropriateness and inappropriateness of antibiotic prescribing in primary care	2018	The Journal of Antimicrobial Chemotherapy	73		ii11-ii18	Wrong population
197	Smith, David R. M. and Dolk, F. Christiaan K. and Smieszek, Timo and Robotham, Julie V. and Pouwels, Koen B.	Understanding the gender gap in antibiotic prescribing: a cross-sectional analysis of English primary care	2018	BMJ open	8	2	e020203	Wrong population
198	Smith, Stephanie Shintani and Kern, Robert C. and Chandra, Rakesh K. and Tan, Bruce K. and Evans, Charlesnika T.	Variations in antibiotic prescribing of acute rhinosinusitis in United States ambulatory settings	2013	Otolaryngology--Head and Neck Surgery: Official Journal of American Academy of Otolaryngology-Head and Neck Surgery	148	5	852-859	Wrong population
199	Song, S. and Wilson, B.M. and Marek, J. and Jump, R.L.P.	Modest Association between Antibiotic and Antipsychotic Prescribing Rates in Nursing Homes	2022	Journal of the American Medical Directors Association	23	3	518-520	Wrong publication type
200	Spernovasilis, N. and Ierodiakonou, D. and Milioni, A. and Markaki, L. and Kofteridis, D.P. and Tsioutis, C.	Assessing the knowledge, attitudes and perceptions of junior doctors on antimicrobial use and antimicrobial resistance in Greece	2020	Journal of Global Antimicrobial Resistance	21		296-302	Wrong population
201	Stanton, N. and Hood, K. and Kelly, M. J. and Nuttall, J. and Gillespie, D. and Verheij, T. and Little, P. and Godycki-Cwirko, M. and Goossens, H. and Butler, C. C.	Are smokers with acute cough in primary care prescribed antibiotics more often, and to what benefit? An observational study in 13 European countries	2010	The European Respiratory Journal	35	4	761-767	Wrong population
202	Staub, Milner B. and Ouedraogo, Youssoufou and Evans, Christopher D. and Katz, Sophie E. and Talley, Pamela P. and Kainer, Marion A. and Nelson, George E.	Analysis of a high-prescribing state's 2016 outpatient antibiotic prescriptions: Implications for outpatient antimicrobial stewardship interventions	2020	Infection Control and Hospital Epidemiology	41	2	135-142	Wrong population
203	Stefanoff, P. and Rogalska, J. and Czech, M. and Staszewska, E. and Rosinska, M.	Antibacterial prescriptions for acute gastrointestinal infections: uncovering the iceberg	2013	Epidemiology and Infection	141	4	859-867	Wrong population
204	Steinberg, Michael B. and Akincigil, Ayse and Kim, Eun Jung and Shallis, Rory and Delnevo, Cristine D.	Tobacco Smoking as a Risk Factor for Increased Antibiotic Prescription	2016	American Journal of Preventive Medicine	50	6	692-698	Wrong population
205	Steinman, Michael A. and Sauaia, Angela and Maselli, Judy H. and Houck, Peter M. and Gonzales, Ralph	Office evaluation and treatment of elderly patients with acute bronchitis	2004	Journal of the American Geriatrics Society	52	6	875-879	Wrong population
206	Stillo M and Scoffone S and Passi S and Zotti CM	[Point prevalence survey of health care associated infections and antimicrobial use in Piedmont Region long-term care facilities according to ECDC protocol].	2014	Epidemiologia e prevenzione	38	6	93-7	Not about determinant of AB use
207	Stone, P.W. and Herzig, C.T.A. and Agarwal, M. and Pogorzelska-Maziarz, M. and Dick, A.W.	Nursing Home Infection Control Program Characteristics, CMS Citations, and Implementation of Antibiotic Stewardship Policies: A National Study	2018	Inquiry : a journal of medical care organization, provision and financing	55		46958018778636	Wrong outcome
208	Straand, J. and Rokstad, K. S. and Sandvik, H.	Prescribing systemic antibiotics in general practice. A report from the MÃ¸re & Romsdal Prescription Study	1998	Scandinavian Journal of Primary Health Care	16	2	121-127	Wrong population
209	Streit, Sven and Frey, Peter and Singer, Sarah and Bollag, Ueli and Meli, Damian N.	Clinical and haematological predictors of antibiotic prescribing for acute cough in adults in Swiss practices--an observational study	2015	BMC family practice	16		15	Wrong population
210	StrumiÅ‚o, Julia and Chlabicz, SÅ‚awomir and Pytel-Krolczuk, Barbara and Marcinowicz, LudmiÅ‚a and Rogowska-Szadkowska, Dorota and Milewska, Anna Justyna	Combined assessment of clinical and patient factors on doctors' decisions to prescribe antibiotics	2016	BMC family practice	17		63	Wrong population
211	Stuart, Beth and Brotherwood, Hannah and Van't Hoff, Catherine and Brown, Alastair and van den Bruel, Ann and Hay, Alastair D. and Moore, Michael and Little, Paul	Exploring the appropriateness of antibiotic prescribing for common respiratory tract infections in UK primary care	2020	The Journal of Antimicrobial Chemotherapy	75	1	236-242	Wrong population
212	Takahashi, Paul and Trang, Nicholas and Chutka, Darryl and Evans, Jonathan	Antibiotic prescribing and outcomes following treatment of symptomatic urinary tract infections in older women	2002	Journal of the American Medical Directors Association	3	6	352-355	Not about determinant of AB use
213	Takazono, T. and Imamura, Y. and Kawakami, K. and Yamasaki, N. and Shimizu, H. and Usuki, K. and Kiyohara, M. and Hirayama, T. and Tashiro, M. and Hosogaya, N. and Saijo, T. and Yamamoto, K. and Miyazaki, T. and Yanagihara, K. and Izumikawa, K. and Mukae, H.	Discrepancies in preferences regarding the care of terminal-phase pneumonia in elderly patients among patients, families, and doctors: A multicenter questionnaire survey in nagasaki, Japan	2020	Respiratory Investigation	58	6	488-494	Wrong outcome
214	Tark, A. and Estrada, L.V. and Tresgallo, M.E. and Quigley, D.D. and Stone, P.W. and Agarwal, M.	Palliative care and infection management at end of life in nursing homes: A descriptive survey	2020	Palliative Medicine	34	5	580-588	Not about determinant of AB use
215	Taxis, K and Kochen, S and Wouters, H and Boersma, F and Gerard, MJ and Mulder, H and Pavlovic, J and Stevens, G and McLachlan, A and Pont, LG	Cross-national comparison of medication use in Australian and Dutch nursing homes	2017	AGE AND AGEING	46	2	320-323	Not about determinant of AB use
216	Tell, David and EngstrÃ¶m, Sven and MÃ¶lstad, Sigvard	Adherence to guidelines on antibiotic treatment for respiratory tract infections in various categories of physicians: a retrospective cross-sectional study of data from electronic patient records	2015	BMJ open	5	7	e008096	Wrong population
217	Teng, C.L. and Achike, F.I. and Phua, K.L. and Norhayati, Y. and Nurjahan, M.I. and Nor, A.H. and Koh, C.N.	General and URTI-specific antibiotic prescription rates in a Malaysian primary care setting	2004	International Journal of Antimicrobial Agents	24	5	496-501	Wrong population
218	Ternhag, Anders and GrÃ¼newald, Maria and NauclÃ©r, Pontus and Wisell, Karin Tegmark	Antibiotic consumption in relation to socio-demographic factors, co-morbidity, and accessibility of primary health care	2014	Scandinavian Journal of Infectious Diseases	46	12	888-896	Wrong population
219	Timpka, T. and Buur, T.	Medical reasoning and patient requests in decision-making for female genitourinary infections	1991	Methods of Information in Medicine	30	3	215-220	Wrong population
220	Tompson, ND and Brown, C and Eure, T and Penna, A and Barney, G and Barter, D and Buhr, N and Clogher, P and Dumyati, G and Epson, E and et al.	Characteristics of nursing homes associated with self-reported implementation of centers for disease control and prevention (CDC) core elements of antibiotic stewardship	2018	Open forum infectious diseases	5		S523-S524	Wrong publication type
221	Tyrstrup, Mia and Beckman, Anders and MÃ¶lstad, Sigvard and EngstrÃ¶m, Sven and Lannering, Christina and Melander, Eva and Hedin, Katarina	Reduction in antibiotic prescribing for respiratory tract infections in Swedish primary care- a retrospective study of electronic patient records	2016	BMC infectious diseases	16	1	709	Wrong population
222	Tyrstrup, Mia and van der Velden, Alike and Engstrom, Sven and Goderis, Geert and Molstad, Sigvard and Verheij, Theo and Coenen, Samuel and Adriaenssens, Niels	Antibiotic prescribing in relation to diagnoses and consultation rates in Belgium, the Netherlands and Sweden: use of European quality indicators	2017	Scandinavian Journal of Primary Health Care	35	1	2018-10-01	Wrong population
223	Vaccheri, Alberto and Bjerrum, Lars and Resi, Davide and Bergman, Ulf and Montanaro, Nicola	Antibiotic prescribing in general practice: striking differences between Italy (Ravenna) and Denmark (Funen)	2002	The Journal of Antimicrobial Chemotherapy	50	6	989-997	Wrong population
224	van der Werf, Esther T. and Duncan, Lorna J. and Flotow, Paschen von and Baars, Erik W.	Do NHS GP surgeries employing GPs additionally trained in integrative or complementary medicine have lower antibiotic prescribing rates? Retrospective cross-sectional analysis of national primary care prescribing data in England in 2016	2018	BMJ open	8	3	e020488	Wrong population
225	van Dijk, Liset and Otters, Hanneke B. and Schuit, Albertine J.	Moderately overweight and obese patients in general practice: a population based survey	2006	BMC family practice	7		43	Wrong population
226	van Duijn, Huug J. and Kuyvenhoven, Marijke M. and Schellevis, FranÃ§ois G. and Verheij, Theo Jm	Illness behaviour and antibiotic prescription in patients with respiratory tract symptoms	2007	The British Journal of General Practice: The Journal of the Royal College of General Practitioners	57	540	561-568	Wrong population
227	van Esch, Thamar E. M. and Brabers, Anne E. M. and Hek, Karin and van Dijk, Liset and Verheij, Robert A. and de Jong, Judith D.	Does shared decision-making reduce antibiotic prescribing in primary care?	2018	The Journal of Antimicrobial Chemotherapy	73	11	3199-3205	Wrong population
228	Vedsted, Peter and SÃ¸rensen, Henrik Toft and Mortensen, Jens TÃ¸lbÃ¸ll	Drug prescription for adult frequent attenders in Danish general practice: a population-based study	2004	Pharmacoepidemiology and Drug Safety	13	10	717-724	Wrong population
229	Veimer Jensen, Maria Louise and Aabenhus, Rune Munck and Holzknecht, Barbara Juliane and Bjerrum, Lars and Jensen, Jette Nygaard and Siersma, Volkert and CÃ³rdoba, Gloria	Antibiotic prescribing in Danish general practice in the elderly population from 2010 to 2017	2021	Scandinavian Journal of Primary Health Care	39	4	498-505	Wrong population
230	Wang, Jin and Wang, Pan and Wang, Xinghe and Zheng, Yingdong and Xiao, Yonghong	Use and prescription of antibiotics in primary health care settings in China	2014	JAMA internal medicine	174	12	1914-1920	Wrong population
231	Warren, J.W. and Palumbo, F.B. and Fitterman, L. and Speedie, S.M.	Incidence and characteristics of antibiotic use in aged nursing home patients	1991	Journal of the American Geriatrics Society	39	10	963-972	Not about determinant of AB use
232	Weiss, M. C. and Fitzpatrick, R. and Scott, D. K. and Goldacre, M. J.	Pressures on the general practitioner and decisions to prescribe	1996	Family Practice	13	5	432-438	Wrong population
233	Welham, G. and Bahrainian, M. and Hess, T. and Crnich, C.	Influence of patient factors on the appropriateness of antibiotic prescribing in nursing homes	2016	Open Forum Infectious Diseases	3			Wrong publication type
234	West, R. M. and Smith, C. J. and Pavitt, S. H. and Butler, C. C. and Howard, P. and Bates, C. and Savic, S. and Wright, J. M. and Hewison, J. and Sandoe, J. a. T.	'Warning: allergic to penicillin': association between penicillin allergy status in 2.3 million NHS general practice electronic health records, antibiotic prescribing and health outcomes	2019	The Journal of Antimicrobial Chemotherapy	74	7	2075-2082	Wrong population
235	Whyler, Naomi and Tomlin, Andrew and Tilyard, Murray and Thomas, Mark	Ethnic disparities in community antibacterial dispensing in New Zealand, 2015	2018	The New Zealand Medical Journal	131	1480	50-60	Wrong population
236	Wilson, B. and Marek, J. and Jump, R.L. and Song, S.	Influence of Prescribers on Antibiotic Use among Skilled Nursing Care Residents in 29 U.S. Nursing Homes	2021	Open Forum Infectious Diseases	8		S180-S181	Wrong publication type
237	Wong, Carmen Ka Man and Kung, Kenny and Au-Doung, Philip Lung Wai and Ip, Margaret and Lee, Nelson and Fung, Alice and Wong, Samuel Yeung Shan	Antibiotic resistance rates and physician antibiotic prescription patterns of uncomplicated urinary tract infections in southern Chinese primary care	2017	PloS One	12	5	e0177266	Wrong population
238	Xingrong, S. and Rui, F. and Jing, C. and Jing, C. and Oliver, I. and Lambert, H. and Wang, D.	Relationships Between Diagnosis, Bacterial Isolation, and Antibiotic Prescription in Out Patients With Respiratory Tract Infection Symptoms in Rural Anhui, China	2022	Frontiers in public health	10		810348	Wrong population
239	Zhang, J. and Tao, J.	Antibiotic prescribing for acute respiratory tract infections in adult primary care: Is good insurance bad for antibiotic prescribing?	2010	Value in Health	13	3	A203-A204	Wrong publication type
240	Zhang, Yuting and Lee, Bruce Y. and Donohue, Julie M.	Ambulatory antibiotic use and prescription drug coverage in older adults	2010	Archives of Internal Medicine	170	15	1308-1314	Wrong population
241	Zhong, Wenjun and Maradit-Kremers, Hilal and St Sauver, Jennifer L. and Yawn, Barbara P. and Ebbert, Jon O. and Roger, VÃ©ronique L. and Jacobson, Debra J. and McGree, Michaela E. and Brue, Scott M. and Rocca, Walter A.	Age and sex patterns of drug prescribing in a defined American population	2013	Mayo Clinic Proceedings	88	7	697-707	Wrong population
242	Zhu, Justin X. G. and Nash, Danielle M. and McArthur, Eric and Farag, Alexandra and Garg, Amit X. and Jain, Arsh K.	Nephrology comanagement and the quality of antibiotic prescribing in primary care for patients with chronic kidney disease: a retrospective cross-sectional study	2019	Nephrology, Dialysis, Transplantation: Official Publication of the European Dialysis and Transplant Association - European Renal Association	34	4	642-649	Wrong population
243	Zimmerman, S and Gruber-Baldini, AL and Hebel, JR and Sloane, PD and Magaziner, J	Nursing home facility risk factors for infection and hospitalization: importance of registered nurse turnover, administration, and social factors	2002	Journal of the American Geriatrics Society	50	12	1987-1995	Wrong outcome
