# Supplementary material for: Resident-, prescriber-, and facility-level factors associated with antibiotic use in long-term care facilities: a systematic review of quantitative studies
Source: Antimicrob Resist Infect Control. 2024 Mar 6;13:29. doi: 10.1186/s13756-024-01385-6 (PMC10918961; doi:10.1186/s13756-024-01385-6)
Supplement: Supplementary file 3 — Supplementary Material 3 [file 13756_2024_1385_MOESM3_ESM.xlsx]

## Sheet: Tables_titles
Table S7 Outcome "overall volume of antibiotic prescriptions": factors investigated in the studies included in the systematic review (n=47)
Table S8 Outcome "overall volume of antibiotic prescriptions": factors significantly associated with the outcome (detailed results by study)
Table S9 Outcome "overall volume of antibiotic prescriptions": Hill’s criteria for causation for factors significantly associated with the outcome
Table S10 Outcome "inappropriate antibiotic prescription": factors investigated in the studies included in the systematic review (n=12)
Table S11 Outcome "inappropriate antibiotic prescription ": factors significantly associated with the outcome (detailed results by study)
Table S12 Outcome "inappropriate antibiotic prescription ": Hill’s criteria for causation for factors significantly associated with the outcome

## Sheet: TableS7_AB_volume_FACT_INVEST
First author, date of publication	Study design	Quality of reporting score /16	Outcome	Sample size -- facilities	Sample size -- residents	Sample size -- prescribers	Prescriber-level factors investigated																		Resident-level factors investigated
							Demographic characteristics		Professional characteristics									Prescribing habits		Attitudes					Demographic characteristics						Health status -- General status									Health status -- History of infection			Health status - potential signs of infections						Lab tests results
							Age	Gender	Graduation location	Practice location	Physician/nurse	Certified as nursing home physician or in training	Training in bioethics	Training in palliative care	No. patients in palliative care	Experience as a physician in the nursing home	Geriatrics vs other wards	AB prescription rate year n-1	Other medication prescription rate year n-1	Respect individual's wishes	Patient's death	Importance of religious or philosophical beliefs	Other attitudes / end-of-life		Gender	Age	Ethnicity	Income level	Marital status	Regular visitors	Comorbidities	Limited life-expectancy	Dementia	Not always able to make themselves understood/to understand others	Frailty, requires assistance, dependence	Palliative care asessement	Nb days emergency departement	Temporary stay in NH	Insufficient drinking/deshydratated	History of wounds	History of UTI, SSTI, other	Presence of resistant infectious organisms	New/worsening mental health symptoms	New/worsening difficulties with ambulation…	Fever	Specific symptoms of UTI	Spectific symptoms of pneumonia	Aspiration as probable cause of pneumonia	Positive urinary/dipstick results
Basso I. and Dimonte V., 2013	Case study	13	Outcome#1 Administration of antibiotic therapy to a patient with in Stage FAST 7e, cachectic, with lower respiratory tract infection, good symptom control (morphine per os 30 mg/day)	n = 12	N/A	n = 63	N/A	N/A	N/A	N/A	N/A	N/A	N/A	N/A	N/A	N/A	N/A	N/A	N/A	N/A	N/A	N/A	N/A		N/A	N/A	N/A	N/A	N/A	N/A	N/A	N/A	N/A	N/A	N/A	N/A	N/A	N/A	N/A	N/A	N/A	N/A	N/A	N/A	N/A	N/A	N/A	N/A	N/A
Bennett N., 2018	Cross-sectional study	13	Outcome#1 Prevalence of antimicrobial prescribing	n = 292	n = 12,319	N/A	N/A	N/A	N/A	N/A	N/A	N/A	N/A	N/A	N/A	N/A	N/A	N/A	N/A	N/A	N/A	N/A	N/A		N/A	N/A	N/A	N/A	N/A	N/A	N/A	N/A	N/A	N/A	N/A	N/A	N/A	N/A	N/A	N/A	N/A	N/A	N/A	N/A	N/A	N/A	N/A	N/A	N/A
Benoit S.R., 2008	Cohort study	13	Outcome #1 Antimicrobial courses per person-days in the nursing home	n = 73	n = 4,494	N/A	N/A	N/A	N/A	N/A	N/A	N/A	N/A	N/A	N/A	N/A	N/A	N/A	N/A	N/A	N/A	N/A	N/A		Male / Female	Age (year)	Black / White / Other or unknown	N/A	N/A	N/A	Chronic obstructive pulmonary disease - Yes / No Cancer - Yes / No Case Mix Index category -- 0.39–1.06 / 1.07–1.34 / 1.35–3.68 Non significant: Diabetes mellitus (Yes / No); Heart disease (Yes / No); Stroke (Yes / No)	N/A	Dementia - Yes / No	N/A	Resource Utilization Group-III category - Rehabilitation / Extensive services, special care, clinically complex / Impaired cognition, behavioral problems, physical functions	N/A	N/A	Discharge potential - Within 1 month / 1–3 months / Uncertain / No potential	N/A	Skin or solf tissue ulcer -- Stage 2 / 3 / 4	N/A	N/A	N/A	N/A	N/A	N/A	N/A	N/A	N/A
Boivin Y., 2013	Cross-sectional study	12	Outcome#1 Rate of residents treated by antibiotics on the study day	n = 18	n = 2,210	N/A	N/A	N/A	N/A	N/A	N/A	N/A	N/A	N/A	N/A	N/A	N/A	N/A	N/A	N/A	N/A	N/A	N/A		N/A	N/A	N/A	N/A	N/A	N/A	N/A	N/A	N/A	N/A	N/A	N/A	N/A	N/A	N/A	N/A	N/A	N/A	N/A	N/A	N/A	N/A	N/A	N/A	N/A
Brown K.A., 2020	Cohort study	15	Outcome#1 Receipt of any systemic antibiotic in the 30 days after the index assessment	n = 591	n = 131,218	N/A	N/A	N/A	N/A	N/A	N/A	N/A	N/A	N/A	N/A	N/A	N/A	N/A	N/A	N/A	N/A	N/A	N/A		Male / Female	66–75 / 76–85 / ≥86 years	N/A	N/A	N/A	N/A	Charlson Comorbidity - 0 / 1 / 2-3 / >=4	N/A	N/A	N/A	Functional status: requiring assistance with transferring, dressing, eating, hygiene, and toileting -- Yes / No Fecal and bladder incontinence -- Yes / No	N/A	Days of emergency department or acute care stay in prior 90d - 0d / 1–7d / ≥8d	N/A	N/A	N/A	N/A	N/A	N/A	N/A	N/A	N/A	N/A	N/A	N/A
Brown K.A., 2020	Cohort study	15	Outcome#2 Receipt of a urinary antibiotic in the 30 days after the index assessment	n = 591	n = 131,218	N/A	N/A	N/A	N/A	N/A	N/A	N/A	N/A	N/A	N/A	N/A	N/A	N/A	N/A	N/A	N/A	N/A	N/A		Male / Female	66–75 / 76–85 / ≥86 years	N/A	N/A	N/A	N/A	Charlson Comorbidity - 0 / 1 / 2-3 / >=4	N/A	N/A	N/A	Functional status: requiring assistance with transferring, dressing, eating, hygiene, and toileting -- Yes / No Fecal and bladder incontinence -- Yes / No	N/A	Days of emergency department or acute care stay in prior 90d - 0d / 1–7d / ≥8d	N/A	N/A	N/A	N/A	N/A	N/A	N/A	N/A	N/A	N/A	N/A	N/A
Buehrle D.J., 2020	Cohort study	9	Outcome#1 Antimicrobial days of therapy for CAUTI	n = 1	n = 18	N/A	N/A	N/A	N/A	N/A	N/A	N/A	N/A	N/A	N/A	N/A	N/A	N/A	N/A	N/A	N/A	N/A	N/A		N/A	N/A	N/A	N/A	N/A	N/A	N/A	N/A	N/A	N/A	N/A	N/A	N/A	N/A	N/A	N/A	N/A	N/A	N/A	N/A	N/A	N/A	N/A	N/A	N/A
Buehrle D.J., 2020	Cohort study	9	Outcome#2 Antimicrobial days of therapy for asymptomatic bacteriuria	n = 1	n = 18	N/A	N/A	N/A	N/A	N/A	N/A	N/A	N/A	N/A	N/A	N/A	N/A	N/A	N/A	N/A	N/A	N/A	N/A		N/A	N/A	N/A	N/A	N/A	N/A	N/A	N/A	N/A	N/A	N/A	N/A	N/A	N/A	N/A	N/A	N/A	N/A	N/A	N/A	N/A	N/A	N/A	N/A	N/A
Buehrle D.J., 2020	Cohort study	9	Outcome#3 Antimicrobial days of therapy for CAUTI or asymptomatic bacteriuria	n = 1	n = 18	N/A	N/A	N/A	N/A	N/A	N/A	N/A	N/A	N/A	N/A	N/A	N/A	N/A	N/A	N/A	N/A	N/A	N/A		N/A	N/A	N/A	N/A	N/A	N/A	N/A	N/A	N/A	N/A	N/A	N/A	N/A	N/A	N/A	N/A	N/A	N/A	N/A	N/A	N/A	N/A	N/A	N/A	N/A
Campitelli M.A., 2021	Cohort study	14	Outcome#1 Weekly proportion of residents dispensed antibiotics	n = 630	Annual cohort size from 75 850 to 76 549 residents	N/A	N/A	N/A	N/A	N/A	N/A	N/A	N/A	N/A	N/A	N/A	N/A	N/A	N/A	N/A	N/A	N/A	N/A		N/A	N/A	N/A	N/A	N/A	N/A	N/A	N/A	N/A	N/A	N/A	N/A	N/A	N/A	N/A	N/A	N/A	N/A	N/A	N/A	N/A	N/A	N/A	N/A	N/A
Cohen C.C., 2022	Repeated cross-sectional studies	14	Outcome#1 Antibiotic use	n = 816	n = 80,237 residents and 219,461 assessments	N/A	N/A	N/A	N/A	N/A	N/A	N/A	N/A	N/A	N/A	N/A	N/A	N/A	N/A	N/A	N/A	N/A	N/A		N/A	N/A	N/A	N/A	N/A	N/A	N/A	N/A	N/A	N/A	N/A	N/A	N/A	N/A	N/A	N/A	N/A	N/A	N/A	N/A	N/A	N/A	N/A	N/A	N/A
Daneman N., 2011	Cross-sectional (point prevalence) study	14	Outcome#1 Being prescribed an antibiotic on the index assessment date	n = 363	n = 37,371	N/A	N/A	N/A	N/A	N/A	N/A	N/A	N/A	N/A	N/A	N/A	N/A	N/A	N/A	N/A	N/A	N/A	N/A		N/A	N/A	N/A	N/A	N/A	N/A	N/A	N/A	N/A	N/A	N/A	N/A	N/A	N/A	N/A	N/A	N/A	N/A	N/A	N/A	N/A	N/A	N/A	N/A	N/A
Daneman N., 2017	Cohort study	13	Outcome#1 Starting antibiotic treatment	N/A	n = 93,132	n = 1,695	< 45 / 45–55 / 56–65 / ≥ 66	Male / Female	Outside Canada / Canada	Urban / Rural	N/A	N/A	N/A	N/A	N/A	N/A	N/A	Historical prescribing pattern to start antibiotics (year n-1) Extreme-high / High / Average / Low / Extreme-low	N/A	N/A	N/A	N/A	N/A		N/A	N/A	N/A	N/A	N/A	N/A	N/A	N/A	N/A	N/A	N/A	N/A	N/A	N/A	N/A	N/A	N/A	N/A	N/A	N/A	N/A	N/A	N/A	N/A	N/A
Durand M., 2021	Cross-sectional study	11	Outcome#1 Being an antibiotic prescribing doctor (among general practitioners)	N/A	N/A	n = 140	Age -- < 35 years / 35-50 years / > 50 years	Male / Female	N/A	Department of practice -- Gard / Savoie	N/A	N/A	N/A	Trained in palliative care -- Yes / No	Mean number of patients monitored by year in palliative care	N/A	N/A	N/A	N/A	N/A	N/A	N/A	N/A		N/A	N/A	N/A	N/A	N/A	N/A	N/A	N/A	N/A	N/A	N/A	N/A	N/A	N/A	N/A	N/A	N/A	N/A	N/A	N/A	N/A	N/A	N/A	N/A	N/A
Durand M., 2021	Cross-sectional study	11	Outcome#1 Being an antibiotic prescribing doctor (among doctors practicing in institutions [DPIs])	N/A	N/A	n = 187	Age -- < 35 years / 35-50 years / > 50 years	Male / Female	N/A	Department of practice -- Gard / Savoie	N/A	N/A	N/A	Trained in palliative care -- Yes / No	Mean number of patients monitored by year in palliative care	N/A	N/A	N/A	N/A	N/A	N/A	N/A	N/A		N/A	N/A	N/A	N/A	N/A	N/A	N/A	N/A	N/A	N/A	N/A	N/A	N/A	N/A	N/A	N/A	N/A	N/A	N/A	N/A	N/A	N/A	N/A	N/A	N/A
Gouin K.A., 2022	Cohort study	10	Outcome#1 Monthly prevalence of residents with a new prescription of antibiotic dispensed (one value per month)	n = 1,944	2020: from 127 705 residents in January to 103 631 residents in October (1% increase during this time period in 2019).	N/A	N/A	N/A	N/A	N/A	N/A	N/A	N/A	N/A	N/A	N/A	N/A	N/A	N/A	N/A	N/A	N/A	N/A		N/A	N/A	N/A	N/A	N/A	N/A	N/A	N/A	N/A	N/A	N/A	N/A	N/A	N/A	N/A	N/A	N/A	N/A	N/A	N/A	N/A	N/A	N/A	N/A	N/A
Harbin N.J., 2020	Cross-sectional study	13	Outcome#1 Total antibiotic use	n = 34	n = 300	N/A	N/A	N/A	N/A	N/A	N/A	N/A	N/A	N/A	N/A	N/A	N/A	N/A	N/A	N/A	N/A	N/A	N/A		N/A	N/A	N/A	N/A	N/A	N/A	N/A	N/A	N/A	N/A	N/A	N/A	N/A	N/A	N/A	N/A	N/A	N/A	N/A	N/A	N/A	N/A	N/A	N/A	N/A
Harbin N.J., 2020	Cross-sectional study	13	Outcome#2 Use of oral UTI antibiotics	n = 34	n = 300	N/A	N/A	N/A	N/A	N/A	N/A	N/A	N/A	N/A	N/A	N/A	N/A	N/A	N/A	N/A	N/A	N/A	N/A		N/A	N/A	N/A	N/A	N/A	N/A	N/A	N/A	N/A	N/A	N/A	N/A	N/A	N/A	N/A	N/A	N/A	N/A	N/A	N/A	N/A	N/A	N/A	N/A	N/A
Hendricksen M, 2021	Cross-sectional study	13	Outcome #1 Receipt of at least one antimicrobial course in the two-months prior to baseline	n = 28	n = 430	N/A	N/A	N/A	N/A	N/A	N/A	N/A	N/A	N/A	N/A	N/A	N/A	N/A	N/A	N/A	N/A	N/A	N/A		Male / Female	Age < median (88 years) / Age >= median (88 years)	White / Non-white	N/A	N/A	N/A	Congestive heart failure -- Yes / No Chronic obstructive pulmonary disease -- Yes / No Diabetes -- Yes / No	N/A	N/A	N/A	Functional status (Bedford Alzheimer Nursing Severity Scale) -- BANS Scale < 20 (median) / BANS Scale >= 20 (median)	N/A	N/A	N/A	N/A	N/A	N/A	N/A	N/A	N/A	N/A	N/A	N/A	N/A	N/A
Hendriks S.A., 2017	Cohort study	12	Outcome#1 Any antibiotics in the last week of life	n = 34	n = 330	N/A	N/A	N/A	N/A	N/A	N/A	N/A	N/A	N/A	N/A	N/A	N/A	N/A	N/A	N/A	N/A	N/A	N/A		N/A	N/A	N/A	N/A	N/A	N/A	N/A	N/A	Advanced dementia / Less advanced dementia	N/A	N/A	N/A	N/A	N/A	N/A	N/A	N/A	N/A	N/A	N/A	N/A	N/A	N/A	N/A	N/A
Héquet D., 2021	Cross-sectional (point prevalence) study	12	Outcome#1 High prevalence of antibiotic use among residents	n = 16	n = 1,185	N/A	N/A	N/A	N/A	N/A	N/A	N/A	N/A	N/A	N/A	N/A	N/A	N/A	N/A	N/A	N/A	N/A	N/A		N/A	N/A	N/A	N/A	N/A	N/A	N/A	N/A	N/A	N/A	N/A	N/A	N/A	N/A	N/A	N/A	N/A	N/A	N/A	N/A	N/A	N/A	N/A	N/A	N/A
Kistler C.E., 2020	Discrete choice experiment study	12	Outcome #1 Intention to prescribe an antibiotic for a UTI (vs I would not prescribe an antibiotic)	N/A	n = 867	N/A	N/A	N/A	N/A	N/A	N/A	N/A	N/A	N/A	N/A	N/A	N/A	N/A	N/A	N/A	N/A	N/A	N/A		Resident type - 84-y-old cognitively intact man / 84-y-old man with dementia / 84-y-old cognitively intact woman / 84-y-old woman with dementia	N/A	N/A	N/A	N/A	N/A	N/A	N/A	Resident type - 84-y-old cognitively intact man / 84-y-old man with dementia / 84-y-old cognitively intact woman / 84-y-old woman with dementia	N/A	N/A	N/A	N/A	N/A	N/A	N/A	No history of UTIs or current indwelling catheters / Current indwelling catheter history of 3 UTIs / History of 3 UTIs over past year / Current indwelling catheter	N/A	Usual state of health / New or worsening confusion / New or worsening agitation / Sleeping more than usual	Usual state of health / New or worsening difficulties with ambulation/transfers / New or increased falls / Reduced intake of food and liquids / New or increased resistance to care	Temperature is 97.5°F [36.4°C] / Temperature is 101.5°F / Temperature is 99.5°F / Temperature is 96.5°F [35.8°C]	No lower urinary tract signs or symptoms / Painful or difficult urination / Obvious blood in urine / Change in urine clarity or odor / New or worsening frequency Normal physical examination / Suprapubic or costovertebral angle tenderness / Redness and warmth on left lower leg / Cough and work of breathing	N/A	N/A	Urinalysis - Negative leukocyte esterase, negative nitrates / Positive leukocyte esterase, positive nitrates / Positive leukocyte esterase, negative nitrates / Unavailable or not performed
Kolodziej L.M., 2022	Cohort study	9	Outcome#1 Antibiotic prescription	n = 13	n = 298 suspected UTI episodes (identified in 206 residents)	N/A	N/A	N/A	N/A	N/A	N/A	N/A	N/A	N/A	N/A	N/A	N/A	N/A	N/A	N/A	N/A	N/A	N/A		Male / Female	N/A	N/A	N/A	N/A	N/A	N/A	N/A	N/A	N/A	N/A	N/A	N/A	N/A	N/A	N/A	N/A	N/A	Confusion / No confusion	Loss of appetite - Yes / No	Fever - Yes / No	Dysuria - Yes / No Urgency - Yes / No Frequency - Yes / No Urinary incontinence - Yes / No Suprapubic pain - Yes / No	N/A	N/A	Leukocytes (dipstick urinalysis results) - Positive / Negative Nitrite (dipstick urinalysis results) - Positive / Negative
Loeb M., 2004	Cohort study	10	Outcome#1 Antimicrobial use	n = 50	n = 9,156	N/A	N/A	N/A	N/A	N/A	N/A	N/A	N/A	N/A	N/A	N/A	N/A	N/A	N/A	N/A	N/A	N/A	N/A		N/A	N/A	N/A	N/A	N/A	N/A	N/A	N/A	N/A	N/A	N/A	N/A	N/A	N/A	N/A	N/A	N/A	N/A	N/A	N/A	N/A	N/A	N/A	N/A	N/A
Mayne S., 2018	Cross-sectional study	14	Outcome#1 UTI antibiotic use within the last 30 days	n = 5	n = 450	N/A	N/A	N/A	N/A	N/A	N/A	N/A	N/A	N/A	N/A	N/A	N/A	N/A	N/A	N/A	N/A	N/A	N/A		Male / Female	Age (decade)	Indigenous ethnicity (aboriginal and Torres Strait Islander)	N/A	N/A	Visitors at least every 4 weeks -- Yes / No	N/A	N/A	N/A	N/A	N/A	N/A	N/A	N/A	N/A	N/A	Urinary tract infection (within last 30 days including current) -- Yes / No	N/A	Confusion - New or worsening symptoms over the last 30 days - Yes / No	N/A	Fever - New or worsening symptoms over the last 30 days - Yes / No	Urinary frequency - New or worsening symptoms over the last 30 days - Yes / No	N/A	N/A	Positive urine culture -- Yes / No
McClean P., 2011	Cross-sectional (point prevalence) study	10	Outcome#1 Antimicrobial prescribing	n =30	n = 970 or 984	N/A	N/A	N/A	N/A	N/A	N/A	N/A	N/A	N/A	N/A	N/A	N/A	N/A	N/A	N/A	N/A	N/A	N/A		N/A	N/A	N/A	N/A	N/A	N/A	N/A	N/A	N/A	N/A	Wheelchair bound/bedridden Incontinent	N/A	N/A	N/A	N/A	Wounds	N/A	N/A	Disorientated	N/A	N/A	N/A	N/A	N/A	N/A
Mehr D.R., 2003	Cohort study	10	Outcome#1 % of residents receiving antibiotics	NL n = 61 US n = 36	NL n = 706 US n = 1,044	N/A	N/A	N/A	N/A	N/A	N/A	N/A	N/A	N/A	N/A	N/A	N/A	N/A	N/A	N/A	N/A	N/A	N/A		Male / Female	Age (quantitative)	N/A	N/A	N/A	N/A	N/A	N/A	Severe dementia -- Yes / No	N/A	ADL dependencies 1–2 weeks before the illness - Completely dependent in eating -- Yes/No Completely dependent in walking -- Yes / No Completely dependent in dressing -- Yes / No	N/A	N/A	N/A	N/A	N/A	N/A	N/A	N/A	N/A	Temperature more than 38.3 8C -- Yes / No	N/A	Probable pneumonia on chest x-ray	N/A	N/A
Mehr D.R., 2003	Cohort study	10	Outcome#2 No antibiotic treatment (US study)	n = 36	n = 1,044	N/R	Age (quantitative)	N/A	N/A	N/A	N/A	N/A	N/A	N/A	N/A	N/A	N/A	N/A	N/A	N/A	N/A	N/A	N/A		Male / Female	Age (quantitative)	N/A	N/A	N/A	N/A	N/A	N/A	Severe dementia -- Yes / No	N/A	ADL dependencies 1–2 weeks before the illness - Completely dependent in eating -- Yes/No Completely dependent in walking -- Yes / No Completely dependent in dressing -- Yes / No	N/A	N/A	N/A	N/A	N/A	N/A	N/A	N/A	N/A	Temperature . >38.3 °C	N/A	Chest x-ray results -- 0 = negative, 1 = possible, and 2 = probable or definite	N/A	N/A
Mylotte J.M., 1999	Cohort study	11	Outcome#1 Incidence of antimicrobial use	n = 4	N/R	N/A	N/A	N/A	N/A	N/A	N/A	N/A	N/A	N/A	N/A	N/A	N/A	N/A	N/A	N/A	N/A	N/A	N/A		N/A	N/A	N/A	N/A	N/A	N/A	N/A	N/A	N/A	N/A	N/A	N/A	N/A	N/A	N/A	N/A	N/A	N/A	N/A	N/A	N/A	N/A	N/A	N/A	N/A
Mylotte J.M., 1999	Cohort study	11	Outcome#2 Antibiotic utilization ratio	n = 4	N/R	N/A	N/A	N/A	N/A	N/A	N/A	N/A	N/A	N/A	N/A	N/A	N/A	N/A	N/A	N/A	N/A	N/A	N/A		N/A	N/A	N/A	N/A	N/A	N/A	N/A	N/A	N/A	N/A	N/A	N/A	N/A	N/A	N/A	N/A	N/A	N/A	N/A	N/A	N/A	N/A	N/A	N/A	N/A
Mylotte J.M., 2003	Cohort study	12	Outcome#1 Incidence of anibiotic use	n = 1 (of 433 beds divided to 10 geographically separate units)	N/R	During the study: 8	N/A	N/A	N/A	N/A	N/A	N/A	N/A	N/A	N/A	N/A	N/A	N/A	N/A	N/A	N/A	N/A	N/A		N/A	N/A	N/A	N/A	N/A	N/A	N/A	N/A	N/A	N/A	N/A	N/A	N/A	N/A	N/A	N/A	N/A	N/A	N/A	N/A	N/A	N/A	N/A	N/A	N/A
Mylotte J.M., 2003	Cohort study	12	Outcome#2 Antibiotic utilization ratio	n = 1 (of 433 beds divided to 10 geographically separate units)	N/R	During the study: 8	N/A	N/A	N/A	N/A	N/A	N/A	N/A	N/A	N/A	N/A	N/A	N/A	N/A	N/A	N/A	N/A	N/A		N/A	N/A	N/A	N/A	N/A	N/A	N/A	N/A	N/A	N/A	N/A	N/A	N/A	N/A	N/A	N/A	N/A	N/A	N/A	N/A	N/A	N/A	N/A	N/A	N/A
Mylotte J.M., 2005	Cohort study	12	Outcome#1 Incidence of anibiotic use	n = 11	N/R	N/A	N/A	N/A	N/A	N/A	N/A	N/A	N/A	N/A	N/A	N/A	N/A	N/A	N/A	N/A	N/A	N/A	N/A		N/A	N/A	N/A	N/A	N/A	N/A	N/A	N/A	N/A	N/A	N/A	N/A	N/A	N/A	N/A	N/A	N/A	N/A	N/A	N/A	N/A	N/A	N/A	N/A	N/A
Mylotte J.M., 2005	Cohort study	12	Outcome#2 Antibiotic utilization ratio	n = 11	N/R	N/A	N/A	N/A	N/A	N/A	N/A	N/A	N/A	N/A	N/A	N/A	N/A	N/A	N/A	N/A	N/A	N/A	N/A		N/A	N/A	N/A	N/A	N/A	N/A	N/A	N/A	N/A	N/A	N/A	N/A	N/A	N/A	N/A	N/A	N/A	N/A	N/A	N/A	N/A	N/A	N/A	N/A	N/A
Olsho L.E.W., 2013	Cross-sectional study	8	Outcome#1 Antibiotic Prescribing Rates -- all indications	n = 12	110,810 total resident-days	N/A	N/A	N/A	N/A	N/A	N/A	N/A	N/A	N/A	N/A	N/A	N/A	N/A	N/A	N/A	N/A	N/A	N/A		N/A	N/A	N/A	N/A	N/A	N/A	N/A	N/A	N/A	N/A	N/A	N/A	N/A	N/A	N/A	N/A	N/A	N/A	N/A	N/A	N/A	N/A	N/A	N/A	N/A
Olsho L.E.W., 2013	Cross-sectional study	8	Outcome#2 Antibiotic Prescribing Rates -- Urinary Tract Infections (UTIs)	n = 12	110,810 total resident-days	N/A	N/A	N/A	N/A	N/A	N/A	N/A	N/A	N/A	N/A	N/A	N/A	N/A	N/A	N/A	N/A	N/A	N/A		N/A	N/A	N/A	N/A	N/A	N/A	N/A	N/A	N/A	N/A	N/A	N/A	N/A	N/A	N/A	N/A	N/A	N/A	N/A	N/A	N/A	N/A	N/A	N/A	N/A
Olsho L.E.W., 2013	Cross-sectional study	8	Outcome#3 Antibiotic Prescribing Rates -- Respiratory Tract Infections (RTIs)	n = 12	110,810 total resident-days	N/A	N/A	N/A	N/A	N/A	N/A	N/A	N/A	N/A	N/A	N/A	N/A	N/A	N/A	N/A	N/A	N/A	N/A		N/A	N/A	N/A	N/A	N/A	N/A	N/A	N/A	N/A	N/A	N/A	N/A	N/A	N/A	N/A	N/A	N/A	N/A	N/A	N/A	N/A	N/A	N/A	N/A	N/A
Olsho L.E.W., 2013	Cross-sectional study	8	Outcome#4 Antibiotic Prescribing Rates -- skin and soft tissues infection	n = 12	110,810 total resident-days	N/A	N/A	N/A	N/A	N/A	N/A	N/A	N/A	N/A	N/A	N/A	N/A	N/A	N/A	N/A	N/A	N/A	N/A		N/A	N/A	N/A	N/A	N/A	N/A	N/A	N/A	N/A	N/A	N/A	N/A	N/A	N/A	N/A	N/A	N/A	N/A	N/A	N/A	N/A	N/A	N/A	N/A	N/A
Onder G., 2013	Cohort study	12	Outcome#1 Use of antibiotics (in the 3 days prior to the assessment)	n = 57	n = 822	N/A	N/A	N/A	N/A	N/A	N/A	N/A	N/A	N/A	N/A	N/A	N/A	N/A	N/A	N/A	N/A	N/A	N/A		N/A	N/A	N/A	N/A	N/A	N/A	N/A	ADEPT<13.5 / ADEPT >= 13.5 (limited life expectancy)	N/A	N/A	N/A	N/A	N/A	N/A	N/A	N/A	N/A	N/A	N/A	N/A	N/A	N/A	N/A	N/A	N/A
Pengo V., 2017	Cross-sectional study	11	Outcome #1 Opinion that medical treatments should no longer be given to advanced dementia patients once their life expectancy falls from 1–6 months to less than a month	N/A	N/A	n = 1,051	<=49 years / >49 years	N/A	N/A	N/A	Physician/nurse	N/A	Training in bioethics (yes/no)	N/A	N/A	N/A	Geriatrics vs other wards	N/A	N/A	Respect for an individual’s wishes (whether they agreed that the following aspects play an important part in caring for terminally ill patients) - Yes / No	“A patient ’s death makes me think about the limits of my profession” (whether it described their thoughts when caring for a patient at the end of life) - Yes / No	Whether their own religious and philosophical beliefs were important in their professional end-of-life decisions	3 other variables : Respect for an individual’s dignity, Respect for life itself, “A patient ’s death makes me think about my own death”	x	N/A	N/A	N/A	N/A	N/A	N/A	N/A	N/A	N/A	N/A	N/A	N/A	N/A	N/A	N/A	N/A	N/A	N/A	N/A	N/A	N/A	N/A	N/A	N/A	N/A
Quinn K.L., 2019	Cohort study	14	Outcome#1 Physician antibiotic prescribing intensity	N/R	n = 94,285	n = 1,926	N/A	N/A	N/A	N/A	N/A	N/A	N/A	N/A	N/A	N/A	N/A	N/A	Physician prescribing score: 0 / 1 / 2 / 3 (one point for each medication class of benzodiazepines, opioids and PPIs in which physician was high-intensity prescriber)	N/A	N/A	N/A	N/A		N/A	N/A	N/A	N/A	N/A	N/A	N/A	N/A	N/A	N/A	N/A	N/A	N/A	N/A	N/A	N/A	N/A	N/A	N/A	N/A	N/A	N/A	N/A	N/A	N/A
Raban M.Z., 2020	Cohort study	14	Outcome#1 Antibiotic use	n = 68	n = 9,793	N/A	N/A	N/A	N/A	N/A	N/A	N/A	N/A	N/A	N/A	N/A	N/A	N/A	N/A	N/A	N/A	N/A	N/A		Male / Female	Age - Year Non significant: Age at admission	N/A	N/A	N/A	N/A	Chronic respiratory disease - Yes / No	N/A	Dementia - Yes / No	N/A	Urinary incontinence - Yes / No	N/A	N/A	N/A	N/A	History of wound - Yes / No	History of urinary tract infection - Yes / No History of skin and soft tissue infections - Yes / No	Presence of resistant infectious organisms - MRSA - Yes / No Clostridioides difficile, ESBL: Non significant	N/A	N/A	N/A	N/A	N/A	N/A	N/A
Roughead E.E., 2009	Cohort study	11	Outcome#1 Dispensing of antibiotics	N/R	n = 185,533 (6.8% of veterans were resident in aged care)	N/A	N/A	N/A	N/A	N/A	N/A	N/A	N/A	N/A	N/A	N/A	N/A	N/A	N/A	N/A	N/A	N/A	N/A		N/A	N/A	N/A	N/A	N/A	N/A	N/A	N/A	N/A	N/A	N/A	N/A	N/A	N/A	N/A	N/A	N/A	N/A	N/A	N/A	N/A	N/A	N/A	N/A	N/A
Roukens M., 2017	Cohort study	14	Outcome#1 Quantitative use of antimicrobials	96 or 38	N/A	N/A	N/A	N/A	N/A	N/A	N/A	N/A	N/A	N/A	N/A	N/A	N/A	N/A	N/A	N/A	N/A	N/A	N/A		N/A	N/A	N/A	N/A	N/A	N/A	N/A	N/A	N/A	N/A	N/A	N/A	N/A	N/A	N/A	N/A	N/A	N/A	N/A	N/A	N/A	N/A	N/A	N/A	N/A
Rummukainen M.-L., 2013	Cross-sectional study	7	Outcome#1 Antimicrobial prescription	n = 9	April 2009: 1,706 residents; November 2009: 1,665 residents; May–September 2010: 2,320 residents	N/A	N/A	N/A	N/A	N/A	N/A	N/A	N/A	N/A	N/A	N/A	N/A	N/A	N/A	N/A	N/A	N/A	N/A		Male / Female	>85 years <= 85 years	N/A	N/A	N/A	N/A	N/A	N/A	N/A	N/A	Bedridden or wheelchair - Yes / No Incontinent resident - Yes / No	N/A	N/A	N/A	N/A	Wounds - Yes / No	N/A	N/A	Disoriented resident - Yes / No	N/A	N/A	N/A	N/A	N/A	N/A
Saxena F.E., 2019	Cohort study	14	Outcome#1 Number of days on antibiotics per resident day	N/R	n = 87,947	N/A	N/A	N/A	N/A	N/A	N/A	N/A	N/A	N/A	N/A	N/A	N/A	N/A	N/A	N/A	N/A	N/A	N/A		Male / Female	Age	N/A	N/A	Marital status - Married / Widowed / Never married	N/A	Diabetes - Yes / No Congestive Heart Failure - Yes / No Stroke - Yes / No Peripheral vascular disease - Yes / No Cancer - Yes / No Emphysema/chronic obstructive pulmonary disease/asthma - Yes / No Parkinson disease - Yes / No Gastrointestinal disease - Yes / No Renal failure - Yes / No Non significant: Hypertension; Arteriosclerosis heart disease; Liver disease	N/A	Alzheimer disease/dementia - Yes / No	Ability to make themselves understood / to understand others (resident communication ability) - Always / Usually / Sometimes/Rarely/Never	Fraily index - >0.3 vs <=0,3 Functional status: Requires assistance transferring, toileting, bladder incontinence, visual impairment - Yes / No Non significant: Requires assistance dressing, eating, with hygiene, bowel incontinence	N/A	N/A	N/A	N/A	N/A	N/A	N/A	N/A	N/A	N/A	N/A	N/A	N/A	N/A
Saxena F.E., 2019	Cohort study	14	Outcome#2 Number of days on urinary antibiotics	N/R	n = 87,947	N/A	N/A	N/A	N/A	N/A	N/A	N/A	N/A	N/A	N/A	N/A	N/A	N/A	N/A	N/A	N/A	N/A	N/A		N/A	N/A	N/A	N/A	N/A	N/A	N/A	N/A	N/A	Ability to make themselves understood / to understand others (resident communication ability) - Always / Usually / Sometimes/Rarely/Never	N/A	N/A	N/A	N/A	N/A	N/A	N/A	N/A	N/A	N/A	N/A	N/A	N/A	N/A	N/A
Saxena F.E., 2019	Cohort study	14	Outcome#3 Number of antibiotic claims	N/R	n = 87,947	N/A	N/A	N/A	N/A	N/A	N/A	N/A	N/A	N/A	N/A	N/A	N/A	N/A	N/A	N/A	N/A	N/A	N/A		N/A	N/A	N/A	N/A	N/A	N/A	N/A	N/A	N/A	Ability to make themselves understood / to understand others (resident communication ability) - Always / Usually / Sometimes/Rarely/Never	N/A	N/A	N/A	N/A	N/A	N/A	N/A	N/A	N/A	N/A	N/A	N/A	N/A	N/A	N/A
Saxena F.E., 2019	Cohort study	14	Outcome#4 Number of urinary antibiotic claims	N/R	n = 87,947	N/A	N/A	N/A	N/A	N/A	N/A	N/A	N/A	N/A	N/A	N/A	N/A	N/A	N/A	N/A	N/A	N/A	N/A		N/A	N/A	N/A	N/A	N/A	N/A	N/A	N/A	N/A	Ability to make themselves understood / to understand others (resident communication ability) - Always / Usually / Sometimes/Rarely/Never	N/A	N/A	N/A	N/A	N/A	N/A	N/A	N/A	N/A	N/A	N/A	N/A	N/A	N/A	N/A
Sloane P.D., 2017	Cohort study	13	Outcome#1 Treated with empirical antibiotics	n = 31	n = 254	N/A	N/A	N/A	N/A	N/A	N/A	N/A	N/A	N/A	N/A	N/A	N/A	N/A	N/A	N/A	N/A	N/A	N/A		N/A	N/A	N/A	N/A	N/A	N/A	N/A	N/A	N/A	N/A	N/A	N/A	N/A	N/A	N/A	N/A	N/A	N/A	N/A	N/A	Temperature ≥37.2°C - Yes / No Temperature >37.8°C - Yes / No No temperature documented - Yes / No	New or marked increased urinary frequency Change in urine appearance (color, odor and/or sediment) Others: NS ? Included McGeer/Loeb?	N/A	N/A	N/A
Sloane P.D., 2017	Cohort study	13	Outcome#2 New antibiotic prescription made during days 2–5 after a urine culture among residents who were not treated empirically before the culture result was available	n = 31	n = 254	N/A	N/A	N/A	N/A	N/A	N/A	N/A	N/A	N/A	N/A	N/A	N/A	N/A	N/A	N/A	N/A	N/A	N/A		N/A	N/A	N/A	N/A	N/A	N/A	N/A	N/A	N/A	N/A	N/A	N/A	N/A	N/A	N/A	N/A	N/A	N/A	N/A	N/A	N/A	N/A	N/A	N/A	Culture result - Positive/Intermediate or Negative
Sluggett J.K., 2021	Cohort study	14	Outcome#1 LTCFs' category of antibiotic use	n = 2,536	n = 312,375	N/A	N/A	N/A	N/A	N/A	N/A	N/A	N/A	N/A	N/A	N/A	N/A	N/A	N/A	N/A	N/A	N/A	N/A		N/A	N/A	N/A	N/A	N/A	N/A	N/A	N/A	N/A	N/A	N/A	N/A	N/A	N/A	N/A	N/A	N/A	N/A	N/A	N/A	N/A	N/A	N/A	N/A	N/A
Sluggett J.K., 2021	Cohort study	14	Outcome#2a Normalized number of defined daily doses (DDDs) of systemic antibiotics dispensed	n = 2,536	n = 312,375	N/A	N/A	N/A	N/A	N/A	N/A	N/A	N/A	N/A	N/A	N/A	N/A	N/A	N/A	N/A	N/A	N/A	N/A		N/A	N/A	N/A	N/A	N/A	N/A	N/A	N/A	N/A	N/A	N/A	N/A	N/A	N/A	N/A	N/A	N/A	N/A	N/A	N/A	N/A	N/A	N/A	N/A	N/A
Sluggett J.K., 2021	Cohort study	14	Outcome#2b Antibiotic non-use	n = 2,536	n = 312,375	N/A	N/A	N/A	N/A	N/A	N/A	N/A	N/A	N/A	N/A	N/A	N/A	N/A	N/A	N/A	N/A	N/A	N/A		N/A	N/A	N/A	N/A	N/A	N/A	N/A	N/A	N/A	N/A	N/A	N/A	N/A	N/A	N/A	N/A	N/A	N/A	N/A	N/A	N/A	N/A	N/A	N/A	N/A
Smith C.M., 2020	Cohort study	14	Outcome#1 Antibiotic prescribing per resident year	n = 135	n = 13,487	N/A	N/A	N/A	N/A	N/A	N/A	N/A	N/A	N/A	N/A	N/A	N/A	N/A	N/A	N/A	N/A	N/A	N/A		Male / Female	65-74 / 75-84 / 85-94 / 95+	N/A	N/A	N/A	N/A	Type of care - nursing / residential Number of BNF chapters with repeated prescriptions (excluding antibiotics)	N/A	Dementia - Yes / No	N/A	N/A	N/A	N/A	N/A	N/A	N/A	Number of reported infection episodes during study -- 0 / 1 / More than 1	N/A	N/A	N/A	N/A	N/A	N/A	N/A	N/A
Sommer-Larsen S.D, 2021	Cohort study	12	Outcome#1 Prescription of antibiotics on day one	N/R	n = 490	N/A	N/A	N/A	N/A	N/A	N/A	N/A	N/A	N/A	N/A	N/A	N/A	N/A	N/A	N/A	N/A	N/A	N/A		Male / Female	Age (year)	N/A	N/A	N/A	N/A	N/A	N/A	Dementia - Yes / No	N/A	N/A	N/A	N/A	N/A	N/A	N/A	Antibiotic prophylaxis for UTI -- Yes / No Non significant: Recurrent UTI - Yes / No	N/A	N/A	N/A	Fever/Shaking chills -- Yes / No	Dysuria -- Yes / No Urgency Frequency New onset incontinence Suprapubic pain Macrohematuria Flank pain	N/A	N/A	N/A
Song S., 2021	Cohort study	12	Outcome#1 Days of antibiotic therapy	n = 29	N/R	N/A	N/A	N/A	N/A	N/A	N/A	N/A	N/A	N/A	N/A	N/A	N/A	N/A	N/A	N/A	N/A	N/A	N/A		N/A	N/A	N/A	N/A	N/A	N/A	N/A	N/A	N/A	N/A	N/A	N/A	N/A	N/A	N/A	N/A	N/A	N/A	N/A	N/A	N/A	N/A	N/A	N/A	N/A
Song S., 2021	Cohort study	12	Outcome#3 Antibiotic starts	n = 29	N/R	N/A	N/A	N/A	N/A	N/A	N/A	N/A	N/A	N/A	N/A	N/A	N/A	N/A	N/A	N/A	N/A	N/A	N/A		N/A	N/A	N/A	N/A	N/A	N/A	N/A	N/A	N/A	N/A	N/A	N/A	N/A	N/A	N/A	N/A	N/A	N/A	N/A	N/A	N/A	N/A	N/A	N/A	N/A
Stall N.M. et al. 2019	Cohort study	15	Outcome#1 Receiving any antibiotic in the last 30 days of life	N/A	n = 27,243	N/A	N/A	N/A	N/A	N/A	N/A	N/A	N/A	N/A	N/A	N/A	N/A	N/A	N/A	N/A	N/A	N/A	N/A		Male / Female	Age -- Per 10 y	N/A	Low-income status - Yes / No	N/A	N/A	Malignancy in the preceding 5 y before death	N/A	N/A	N/A	Bedbound status -- Yes / No Non significant: ADL score - 5-6 (dependent) / 0-4	Palliative care physician assessment in the year before death - Yes / No	N/A	N/A	N/A	N/A	N/A	N/A	N/A	N/A	N/A	N/A	N/A	N/A	N/A
Sundvall P.-D., 2015	Cohort study	13	Outcome#1 Being prescribed any antibiotics at all during 2011	N/A	n = 101,373	N/A	N/A	N/A	N/A	N/A	N/A	N/A	N/A	N/A	N/A	N/A	N/A	N/A	N/A	N/A	N/A	N/A	N/A		Male / Female	Age	N/A	N/A	N/A	N/A	Comorbidity - None / One / Two / Three or more	N/A	N/A	N/A	N/A	N/A	N/A	N/A	N/A	N/A	N/A	N/A	N/A	N/A	N/A	N/A	N/A	N/A	N/A
Sundvall P.-D., 2015	Cohort study	13	Outcome#2a Being prescribed at least one urinary tract infection (UTI) antibiotic during 2011	N/A	n = 101,373	N/A	N/A	N/A	N/A	N/A	N/A	N/A	N/A	N/A	N/A	N/A	N/A	N/A	N/A	N/A	N/A	N/A	N/A		Male / Female	Age	N/A	N/A	N/A	N/A	Comorbidity - None / One / Two / Three or more	N/A	N/A	N/A	N/A	N/A	N/A	N/A	N/A	N/A	N/A	N/A	N/A	N/A	N/A	N/A	N/A	N/A	N/A
Sundvall P.-D., 2015	Cohort study	13	Outcome#2b Being prescribed at least one UTI antibiotic during 2011 -- AMONG ≥75 years WITHOUT a catheter	N/A	n = 101,373	N/A	N/A	N/A	N/A	N/A	N/A	N/A	N/A	N/A	N/A	N/A	N/A	N/A	N/A	N/A	N/A	N/A	N/A		Male / Female	Age	N/A	N/A	N/A	N/A	Comorbidity - None / One / Two / Three or more	N/A	N/A	N/A	N/A	N/A	N/A	N/A	N/A	N/A	N/A	N/A	N/A	N/A	N/A	N/A	N/A	N/A	N/A
Sundvall P.-D., 2015	Cohort study	13	Outcome#2c Being prescribed at least one UTI antibiotic during 2011 -- AMONG ≥75 years WITH a catheter	N/A	n = 101,373	N/A	N/A	N/A	N/A	N/A	N/A	N/A	N/A	N/A	N/A	N/A	N/A	N/A	N/A	N/A	N/A	N/A	N/A		Male / Female	Age	N/A	N/A	N/A	N/A	Comorbidity - None / One / Two / Three or more	N/A	N/A	N/A	N/A	N/A	N/A	N/A	N/A	N/A	N/A	N/A	N/A	N/A	N/A	N/A	N/A	N/A	N/A
Tandan M., 2018	Cross-sectional study	11	Outcome#1 Prevalence of antimicrobial use	n = 224	n = 10,044	N/A	N/A	N/A	N/A	N/A	N/A	N/A	N/A	N/A	N/A	N/A	N/A	N/A	N/A	N/A	N/A	N/A	N/A		N/A	N/A	N/A	N/A	N/A	N/A	N/A	N/A	N/A	N/A	N/A	N/A	N/A	N/A	N/A	N/A	N/A	N/A	N/A	N/A	N/A	N/A	N/A	N/A	N/A
Tandan M., 2018	Cross-sectional study	11	Outcome#2 Antimicrobial use	n = 80	n= 3,816	N/A	N/A	N/A	N/A	N/A	N/A	N/A	N/A	N/A	N/A	N/A	N/A	N/A	N/A	N/A	N/A	N/A	N/A		Male / Female	Age	N/A	N/A	N/A	N/A	N/A	N/A	N/A	N/A	N/A	N/A	N/A	N/A	N/A	N/A	N/A	N/A	N/A	N/A	N/A	N/A	N/A	N/A	N/A
Tandan M., 2019	Cross-sectional study	13	Outcome#1a Resident’s current antimicrobial status: Second-line vs. First-line	n = 77	n = 3,677	N/A	N/A	N/A	N/A	N/A	N/A	N/A	N/A	N/A	N/A	N/A	N/A	N/A	N/A	N/A	N/A	N/A	N/A		Male / Female	Age	N/A	N/A	N/A	N/A	N/A	N/A	N/A	N/A	N/A	N/A	N/A	N/A	N/A	N/A	N/A	N/A	N/A	N/A	N/A	N/A	N/A	N/A	N/A
Tandan M., 2019	Cross-sectional study	13	Outcome#1b Resident’s current antimicrobial status: No antimicrobial vs first-line	n = 77	n = 3,677	N/A	N/A	N/A	N/A	N/A	N/A	N/A	N/A	N/A	N/A	N/A	N/A	N/A	N/A	N/A	N/A	N/A	N/A		Male / Female	Age	N/A	N/A	N/A	N/A	N/A	N/A	N/A	N/A	N/A	N/A	N/A	N/A	N/A	N/A	N/A	N/A	N/A	N/A	N/A	N/A	N/A	N/A	N/A
Thompson N.D., 2016	Cross-sectional (point prevalence) study	11	Outcome#1 Prevalence of antimicrobial use	n = 9	n = 1,272	N/A	N/A	N/A	N/A	N/A	N/A	N/A	N/A	N/A	N/A	N/A	N/A	N/A	N/A	N/A	N/A	N/A	N/A		Male / Female	Age	N/A	N/A	N/A	N/A	N/A	Short stay (or limited life expectency) / Long stay	N/A	N/A	N/A	N/A	N/A	N/A	N/A	N/A	N/A	N/A	N/A	N/A	N/A	N/A	N/A	N/A	N/A
Travis L., 2020	Cross-sectional (point prevalence) study	14	Outcome#1 Prescription of penicillins	n = 407	n = 1,489	N/A	N/A	N/A	N/A	N/A	N/A	N/A	N/A	N/A	N/A	N/A	N/A	N/A	N/A	N/A	N/A	N/A	N/A		N/A	N/A	N/A	N/A	N/A	N/A	N/A	N/A	N/A	N/A	N/A	N/A	N/A	N/A	N/A	N/A	N/A	N/A	N/A	N/A	N/A	N/A	N/A	N/A	N/A
Travis L., 2020	Cross-sectional (point prevalence) study	14	Outcome#2 Prescription of lincosamides	n = 407	n = 1,489	N/A	N/A	N/A	N/A	N/A	N/A	N/A	N/A	N/A	N/A	N/A	N/A	N/A	N/A	N/A	N/A	N/A	N/A		N/A	N/A	N/A	N/A	N/A	N/A	N/A	N/A	N/A	N/A	N/A	N/A	N/A	N/A	N/A	N/A	N/A	N/A	N/A	N/A	N/A	N/A	N/A	N/A	N/A
Travis L., 2020	Cross-sectional (point prevalence) study	14	Outcome#3 Prescription of macrolides	n = 407	n = 1,489	N/A	N/A	N/A	N/A	N/A	N/A	N/A	N/A	N/A	N/A	N/A	N/A	N/A	N/A	N/A	N/A	N/A	N/A		N/A	N/A	N/A	N/A	N/A	N/A	N/A	N/A	N/A	N/A	N/A	N/A	N/A	N/A	N/A	N/A	N/A	N/A	N/A	N/A	N/A	N/A	N/A	N/A	N/A
Travis L., 2020	Cross-sectional (point prevalence) study	14	Outcome#4 Prescription of tetracyclines	n = 407	n = 1,489	N/A	N/A	N/A	N/A	N/A	N/A	N/A	N/A	N/A	N/A	N/A	N/A	N/A	N/A	N/A	N/A	N/A	N/A		N/A	N/A	N/A	N/A	N/A	N/A	N/A	N/A	N/A	N/A	N/A	N/A	N/A	N/A	N/A	N/A	N/A	N/A	N/A	N/A	N/A	N/A	N/A	N/A	N/A
Travis L., 2020	Cross-sectional (point prevalence) study	14	Outcomes#5-13 Prescription of [ATB type]	n = 407	n = 1,489	N/A	N/A	N/A	N/A	N/A	N/A	N/A	N/A	N/A	N/A	N/A	N/A	N/A	N/A	N/A	N/A	N/A	N/A		N/A	N/A	N/A	N/A	N/A	N/A	N/A	N/A	N/A	N/A	N/A	N/A	N/A	N/A	N/A	N/A	N/A	N/A	N/A	N/A	N/A	N/A	N/A	N/A	N/A
van der Steen J.T., 2002	Cohort study	13	Outcome #1 Withholding antibiotic treatment	n = 61	n = 635	N/R	Age (year)	Male / Female	N/A	N/A	N/A	Certified as nursing home physician or in training -- Yes / No	N/A	N/A	N/A	Experience as a physician in the nursing home -- Yes / No	N/A	N/A	N/A	N/A	N/A	N/A	N/A		Male / Female	<80 years / 80 or older	N/A	N/A	N/A	N/A	N/A	N/A	BANS-S score (severity of dementia)	N/A	Eating dependency -- Yes / No Dressing dependency -- Yes / No Mobility depedency -- Yes / No >9h/d in bed -- Yes / No Urine or fecal incontinence -- Yes / No	N/A	N/A	N/A	Insufficient drinking last week -- Insufficient drinking (<1500 mL/day) / Sufficient drinking Dehydrated -- Severely or mildly / Not dehydrated	Pressure ulcers -- prevalence and increase in the last 2 weeks	Pneumonia in the last 12 months -- Yes / No	N/A	N/A	N/A	N/A	N/A	Number of physicial symptoms or signs of pneumonia of 8	Aspiration as a possible or probable cause of pneumonia - Yes / No	N/A
Wojkowska-Mach J., 2021	Ecological	9	Outcome#1 Prevalence of AMC in LTCFs	N/A	n = 103,763 eligible residents from 26 EU/EEA countries participated	N/A	N/A	N/A	N/A	N/A	N/A	N/A	N/A	N/A	N/A	N/A	N/A	N/A	N/A	N/A	N/A	N/A	N/A		N/A	N/A	N/A	N/A	N/A	N/A	N/A	N/A	N/A	N/A	N/A	N/A	N/A	N/A	N/A	N/A	N/A	N/A	N/A	N/A	N/A	N/A	N/A	N/A	N/A
Bold:	Adjusted analysis
	Not statistically significant (5%)
	Statistically significant (5%)
N/A	Not applicable
[truncated: 76 more columns]

## Sheet: TableS8_AB_volume_RESULTS
First author, date of publication	Outcome					Factors associated with the outcome				Measure of association - nature	Unadjusted analysis				Adjusted analysis
	Definition	Nature	Unit / categories	Level of assessement	Data source	Type	Nature	Definition	Unit / categories and reference		Measure of association - Crude value	95%CI	p-value	Significant (5%) 1: yes; 0: no	Measure of association - Adjusted value	95%CI	p-value	Significant (5%) 1: yes; 0: no	Adjustement variables
Bennett N., 2018	Outcome#1 Prevalence of antimicrobial prescribing (% of residents prescribed >= 1 antimicrobial on the survey date; antimicrobial include all antibiotics, antiviral agents, antifungal agents and antiparasitic agents)	Quantitative	%	Facility	Residents' charts	Facility-level - Location and general characteristics	Qualitative	State	Victoria New South Wales Queensland Western Australia South Australia Tasmania (Ref.)	RR	1.58 1.81 4.11 2.92 9.97 Ref.	0.66-3.77 0.71-4.58 1.58-10.72 1.12-7.64 3.47-26.68 -	0.31 0.21 <0.01 0.03 <0.01 -	0 0 1 1 1 -	2.82 2.44 4.48 2.85 5.89 Ref.	1.15-6.94 0.92-6.53 1.65-12.2 1.09-7.47 1.99-17.48 -	0.02 0.07 <0.01 0.03 <0.01 -	1 1 1 1 1 -	% of residents who are male, % of residents >=85 y, % of residents who have indwelling catheter, % of residents admitted to hospital in last 30 d, % of residents with signs and symptoms of infection, State, Remoteness, Service type, Organization type, Facility size, National medication chart used, Access to Therapeutic Guidelines: Antibiotic, Endorsed guidelines for urinary tract infections, Phar…
						Facility-level - Location and general characteristics	Qualitative	Remoteness	Nonmetropolitan Metropolitan (Ref.)	RR	0.58 Ref.	0.44-0.78 -	<0.01 -	1	1.96 Ref.	1.39-2.77 -	<0.01 -	1 -
						Facility-level - Location and general characteristics	Qualitative	Organisation type	Not-for-profit Private Government (Ref.)	RR	2.27 1.36 Ref.	1.62-3.18 0.68-2.73 -	<0.01 0.39 -	1 0 -	1.72 0.68 Ref.	1.17-2.54 0.36-1.27 -	0.01 0.23 -	1 0 -
						Facility-level - Location and general characteristics	Quantitative	Facility size	Change of 100 residential places	RR	2.30	1.71-3.08	<0.01	1	0.69	0.51-0.94	0.02	1
						Facility-level - Residents' characteristics	Quantitative	% of residents with signs and symptoms of infection	0.1 change in proportion of residents	RR	1.52	1.23-1.87	<0.01	1	1.64	1.33-2.02	<0.01	1
Benoit S.R., 2008	Outcome #1 Antimicrobial courses per person-days in the nursing home (only >= 5-day antimicrobial courses were abstracted in order to capture only substantial exposures; an antimicrobial course was defined as continuous administration with less than a 3-day interruption of the same antimicrobial or an antimicrobial used for the same indication; the analysis was limited to systemic agents includin…	Quantitative	Per 1,000 person-days in the nursing home	Resident	Residents' charts	Resident-level - Demographic characteristics	Qualitative	Gender	Female Male (Ref.)	N/R (reported: mean and standard deviation in different groups and p-value for the univariate and adjusted associations)	7.4 (17.9) 6.8 (15.9)	N/R	0.67 -	0 -	N/R	N/R	0.01 -	1 -	Resident-level: Gender, Race, COPD, Dementia, Cancer, Indwelling urinary catheter, Discharge potential, Ressource Utilization Group-III Facility-level: Minutes per resident per day provided by certified nursing assistants, Case Mix Index category
						Resident-level - Demographic characteristics	Qualitative	Race	Black Other or unknown White (Ref.)		7.0 (16.8) 6.3 (15.0) 7.3 (17.6)	N/R	0.007 0.15 -	1 0 -	N/R	N/R	0.004 0.51 -	1 0 -
						Resident-level - Health status	Qualitative	Chronic obstructive pulmonary disease	Yes No (Ref.)		9.3 (19.6) 6.8 (16.8)	N/R	<0.001 -	1 -	N/R	N/R	<0.001 -	1 -
						Resident-level - Health status	Qualitative	Dementia	Yes No (Ref.)		5.4 (11.8) 8.3 (20.0)	N/R	<0.001 -	1 -	N/R	N/R	<0.001 -	1 -
						Resident-level - Health status	Qualitative	Cancer	Yes No (Ref.)		10.4 (23.8) 7.0 (16.7)	N/R	0.001 -	1 -	N/R	N/R	0.003 -	1 -
						Resident-level - Health status	Qualitative	Case Mix Index category	0.39–1.06 (Ref.) 1.07–1.34 1.35–3.68		5.1 (12.2) 8.1 (19.5) 11.2 (23.4)	N/R	- <0.001 <0.001	- 1 1	N/R	N/R	- 0.02 0.02	- 1 1
						Resident-level - Health status	Qualitative	Discharge potential	Within 1 month 1–3 months Uncertain No potential (Ref.)		17.5 (34.7) 11.6 (27.3) 10.7 (23.8) 5.4 (11.4)	N/R	<0.001 <0.001 <0.001 -	1 1 1 -	N/R	N/R	<0.001 0.003 <0.001 -	1 1 1 -
						Resident-level - Health status	Qualitative	Resource Utilization Group-III category	Rehabilitation Extensive services, special care, clinically complex Impaired cognition, behavioral problems, physical functions (Ref.)		12.3 (25.4) 7.8 (18.0) 3.7 (7.8)	N/R	<0.001 <0.001 -	1 1 -	N/R	N/R	0.011 <0.001 -	1 1 -
						Resident-level - Devices/treatments	Qualitative	Indwelling urinary catheter	Yes No (Ref.)		13.7 (25.8) 6.5 (16.0))	N/R	<0.001 -	1 -	N/R	N/R	<0.001 -	1 -
						Facility-level - Organisation	Qualitative	Minutes per resident per day provided by certified nursing assistants	0-120 >120-180 >180 (Ref.)		7.9 (20.0) 6.5 (15.2) 9.0 (20.4)	N/R	0.03 0.04 -	1 1 -	N/R	N/R	0.029 0.022 -	1 1 -
Brown K.A., 2020	Outcome#1 Receipt of any systemic antibiotic in the 30 days after the index assessment (excluding agents used to treat C. difficile infection, defined as metronidazole, oral vancomycin, and fidaxomicin)	Quantitative	N/R	Resident assessment	Administrative database	Resident-level - Demographic characteristics	Qualitative	Gender	Male Female (Ref.)	RR	N/A	N/A	N/A	N/A	0.92 Ref.	0.91–0.93 -	N/R	1 -	Variable of interest (facility-level): % of nursing home residents with urine culture in prior 14d Covariates (resident-level): gender, age, Charslon comorbidity, Days of emergency departement or acute stay in prior 90d, Dialysis in prior 30d, Feeding tube in prior 30d, Urinary catheter in prior 30d, Functional status and continence
						Resident-level - Demographic characteristics	Qualitative	Age	66 to 75 y. (Ref.) 76 to 85 y. >=86 y.	RR	N/A	N/A	N/A	N/A	Ref. 1.03 1.08	- 1.01–1.04 1.06–1.10	N/R	- 1 1
						Resident-level - Health status	Qualitative	Charlson Comorbidity	0 (Ref.) 1 2-3 >=4	RR	N/A	N/A	N/A	N/A	Ref. 1.18 1.32 1.47	- 1.16–1.20 1.30–1.34 1.45–1.50	N/R	- 1 1 1
						Resident-level - Health status	Qualitative	Days of emergency department or acute care stay in prior 90d	0d (Ref.) 1–7d ≥8d	RR	N/A	N/A	N/A	N/A	Ref. 1.54 1.69	- 1.52–1.56 1.66–1.73	N/R	- 1 1
						Resident-level - Devices/treatments	Qualitative	Dialysis in prior 30d	Yes No (Ref.)	RR	N/A	N/A	N/A	N/A	0.92 Ref.	0.86–0.98 -	N/R	1 -
						Resident-level - Devices/treatments	Qualitative	Feeding tube in prior 30d	Yes No (Ref.)	RR	N/A	N/A	N/A	N/A	1.26 Ref.	1.20–1.32 -	N/R	1 -
						Resident-level - Devices/treatments	Qualitative	Urinary catheter in prior 30d	Yes No (Ref.)	RR	N/A	N/A	N/A	N/A	2.06 Ref.	2.02–2.11 -	N/R	1 -
						Facility-level - Routine diagnosis and prescribing practices	Quantitative	% of nursing home residents with urine culture in prior 14d	Per doubling	RR	1.22	1.19-1.25	N/R	1	1.21	1.18–1.23	N/R	1
	Outcome#2 Receipt of a urinary antibiotic in the 30 days after the index assessment (receipt of ciprofloxacin, trimethoprim and/or sulfonamides, nitrofurantoin, norfloxacin, or fosfomycin)	Qualitative	Yes (vs No)	Resident assessment	Administrative database	Resident-level - Demographic characteristics	Qualitative	Gender	Male Female (Ref.)	RR	N/A	N/A	N/A	N/A	0.72 Ref.	0.71–0.74 -	N/R	1 -	Variable of interest (facility-level): % of nursing home residents with urine culture in prior 14d Covariates (resident-level): gender, age, Charslon comorbidity, Days of emergency departement or acute stay in prior 90d, Dialysis in prior 30d, Feeding tube in prior 30d, Urinary catheter in prior 30d, Functional status and continence
						Resident-level - Health status	Qualitative	Charlson Comorbidity	0 (Ref.) 1 2-3 >=4	RR	N/A	N/A	N/A	N/A	Ref. 1.17 1.27 1.39	- 1.14–1.20 1.23–1.30 1.35–1.44	N/R	- 1 1 1
						Resident-level - Health status	Qualitative	Days of emergency department or acute care stay in prior 90d	0d (Ref.) 1–7d ≥8d	RR	N/A	N/A	N/A	N/A	Ref. 1.69 1.88	- 1.65–1.73 1.82–1.95	N/R	- 1 1
						Resident-level - Devices/treatments	Qualitative	Dialysis in prior 30d	Yes No (Ref.)	RR	N/A	N/A	N/A	N/A	0.64 Ref.	0.55–0.73 -	N/R	1 -
						Resident-level - Devices/treatments	Qualitative	Urinary catheter in prior 30d	Yes No (Ref.)	RR	N/A	N/A	N/A	N/A	3.56 Ref.	3.45–3.69 -	N/R	1 -
						Facility-level - Routine diagnosis and prescribing practices	Quantitative	% of nursing home residents with urine culture in prior 14d	Per doubling	RR	1.36	1.31-1.41	N/R	1	1.33	1.28–1.38	N/R	1
Buehrle D.J., 2020	Outcome#1 Antimicrobial days of therapy for CAUTI (CAUTI: catheter-associated urinary tract infection)	Quantitative	Per 1,000 device-days	Resident	Administrative database	Resident-level - Devices/treatments	Qualitative	Type of catheter	Indwelling urinary catheter period Suprapubic catheter period	N/R (reported: mean and standard deviation in both groups and p-value)	53.6 (83.9) 8.4 (16.6)	N/A	0.03	1	N/A	N/A	N/A	N/A	N/A
	Outcome#3 Antimicrobial days of therapy for CAUTI or asymptomatic bacteriuria	Quantitative	Per 1,000 device-days	Resident	Administrative database	Resident-level - Devices/treatments	Qualitative	Type of catheter	Indwelling urinary catheter period Suprapubic catheter period		88.8 (87.5) 28.3 (43.3)	N/A	0.02	1	N/A	N/A	N/A	N/A	N/A
Cohen C.C., 2022	Outcome#1 Antibiotic use	Qualitative	Yes (vs No)	Resident assessment	Administrative database	Facility-level - Organisation	Quantitative	Administrative activity - information technology (IT) integration	Normalized score (for 10-point increase)	OR	N/A	N/A	N/A	N/A	1.072	1.025-1.122	0.002	1	Resident-level: demographics (age, race, gender) and clinical characteristics (activities of daily living, behavioral problems, deptression, dementia diagnosis and severity, falls, infection status, urinary incontinence, bowel incontinence). Facility-level: staffing, number of beds and urbanicity. Other: month, year, number of regular assessements for each unique resident per survey window.
Daneman N., 2011	Outcome#1 Being prescribed an antibiotic on the index assessment date	Qualitative	Yes (vs No)	Resident	Administrative database	Facility-level - Routine diagnosis and prescribing practices	Qualitative	Antibiotic use quintiles (based on antibiotic prevalence)	Quintile 1 (lowest prevalence, Ref.) Quintile 2 Quintile 3 Quintile 4 Quintile 5	OR	N/R	N/R	N/R	N/R	Ref. 2.0 2.7 3.7 5.5	- 1.7–2.5 2.2–3.3 3.0–4.4 4.5–6.6	N/R	- 1 1 1 1	Resident-level: demographics (age, gender, recent admission within 90 days, median time since admission), health system use (prescription drugs in past 12 mo, etc.), co-morbidities (diabetes mellitus, cancer, etc.), functional status (requires assistance for transferring, for dressing, etc.), bowel incontinence, bladder incontinence, devices (urinary catheter, dialysis, intravenous medications...…
Daneman N., 2017	Outcome#1 Starting antibiotic treatment	Qualitative	Yes (vs No)	Patient–physician pairing	Administrative database	Prescriber-level - Professional characteristics	Qualitative	Place of graduation	Outside Canada Canada (Ref.)	OR	N/A	N/A	N/A	N/A	1.10 Ref.	1.01–1.20 -	N/R	1 -	Resident-level: age, sex, diabetes mellitus, hypertension, atherosclerotic heart disease, stroke, peripheral vascular disease, dementia, cancer, chronic obstructive pulmonary disease/asthma, Parkinson disease, gastrointestinal disease, liver disease, renal disease, assistance with transferring, dressing, eating, toileting or hygiene, incontinence of bowel or bladder, impairment of hearing, vision…
						Prescriber-level - Prescribing habits	Qualitative	Historical prescribing pattern in 2013 (i.e. year n-1) to start antibiotics	Extreme-high High Average (Ref.) Low Extreme-low	OR	N/A	N/A	N/A	N/A	1.87 1.44 Ref. 0.69 0.43	1.70–2.06 1.31–1.58 - 0.62–0.77 0.39–0.51	N/R	1 1 - 1 1
Durand M., 2021	Outcome#1 Being an antibiotic prescribing doctor (among doctors practicing in institutions [DPIs])	Qualitative	Yes (vs No)	Prescriber	Self-administered questionnaire	Prescriber-level - Professional characteristics	Quantitative	Mean number of patients monitored by year in palliative care	Number of patients	N/A (t-test to compare means)	No: 19.4 patients/year Yes: 33.1 patients/year	N/A	0.04	1	N/A	N/A	N/A	N/A	N/A
Gouin K.A., 2022	Outcome#1 Monthly prevalence of residents with a new prescription of antibiotic dispensed (one value per month)	Quantitative	Per 1,000 residents	Facility	Administrative database	Other contextual - Year / season	Qualitative	Year	2020 2019 (Ref.)	PR	February: 0.96	0.95-0.98	N/R	1	N/A	N/A	N/A	N/A	N/A
											May: 0.95	0.94-0.97	N/R	1	N/A	N/A	N/A	N/A	N/A
											June: 0.93	0.91-0.94	N/R	1	N/A	N/A	N/A	N/A	N/A
											August: 0.98	0.96-0.99	N/R	1	N/A	N/A	N/A	N/A	N/A
											September: 0.96	0.95-0.98	N/R	1	N/A	N/A	N/A	N/A	N/A
											October: 0.96	0.94-0.97	N/R	1	N/A	N/A	N/A	N/A	N/A
Harbin N.J., 2020	Outcome#1 Total antibiotic use (excluding methenamine)	Quantitative	DDD/100 bed-days	Facility	Administrative database	Facility-level - Location and general characteristics	Qualitative	Facility category	Long-term (Ref.) Mixed Short-term	Regression coefficient (beta)	Ref. 2.01 16.14	- -0.48-4.67 11.61–20.68	- 0.107 <0.001	- 0 1	- 1.64 13.06	- -1.28-4.56 4.24–21.88	- 0.259 0.005	- 0 1	N/R All independent factors with a p- value <0.2 in the univariate analyses among the following variables: facility category, facility size, doctor hours/bed/week, nurse full-time equivalents/bed, methenamine use (DDD/100 bed-days).
	Outcome#2 Use of oral UTI antibiotics (i.e., J01CA08 pivmecillinam, J01XE01 nitrofurantoin, J01EA01 trimethoprim, J01EE01 co-trimoxazole, J01MA01 ofloxacin, J01MA02 ciprofloxacin)	Quantitative	DDD/100 bed-days	Facility	Administrative database	Facility-level - Routine diagnosis and prescribing practices	Quantitative	Methenamine use	DDD/100 bed days	Regression coefficient (beta)	0.27	0.04-0.503	0.023	1	0.31	0.19-0.44	<0.001	1
						Facility-level - Location and general characteristics	Qualitative	Facility category	Long-term (Ref.) Mixed Short-term	Regression coefficient (beta)	Ref. 0.82 7.58	- -0.50-2.14 5.26-9.90	- 0.213 <0.001	- 0 1	- 0.83 7.26	- -0.26-1.93 3.90-10.62	- 0.130 <0.001	- 0 1
Hendricksen M, 2021	Outcome #1 Receipt of at least one antimicrobial course in the two-months prior to baseline	Qualitative	Yes (vs No)	Resident	Residents' charts	Facility-level - Residents' characteristics	Qualitative	% of residents with a Cognitive Functioning Score (CFS) of 4 (4 = severe impairment)	% Residents with CFS score = 4 < median (27) % Residents with CFS score = 4 >= median (27) (Ref.)	OR	2.64 Ref.	1.04-6.71 -	N/R	1 -	1.96 Ref.	1.12-3.40 -	N/R	1 -	Resident-level: gender, comorbid conditions - diabetes Facility-level: % of African-American residents, % of residents with a Cognitive Functioning Score (CFS) of 4, intensity of facilities’ infectious disease, full-time physician and nurse practitioner or physician assistant on staff.
						Facility-level - Organisation	Qualitative	Full-Time Nurse Practitioner or Physician Assistant on Staff	Yes No (Ref.)	OR	3.39 Ref.	1.40-8.18 -	N/R	1 -	3.02 Ref.	1.54-5.94 -	N/R	1 -
						Facility-level - Routine AMS activities	Qualitative	Intensity of facility infectious disease care practices (score range 0–4, higher scores indicate greater intensity)	Infectious Disease Practice Score < 4 Infectious Disease Practice Score >= 4 (Ref.)	OR	2.19 Ref.	0.97-4.92 -	N/R	0 -	2.35 Ref.	1.14-4.84 -	N/R	1 -
Hendriks S.A., 2017	Outcome#1 Any antibiotics in the last week of life	Qualitative	Yes (vs No)	Resident	Questionnaires completed by physicians	Resident-level - Health status	Qualitative	Advanced dementia	Advanced dementia Less advanced dementia	N/A (% of residents with any antibiotics in the last week of life in both categories of advanced dementia)	Advanced dementia: 17.6% Less advanced dementia: 28.9%	N/A	0.024	1	N/A	N/A	N/A	N/A	N/A
Héquet D., 2021	Outcome#1 High prevalence of antibiotic use among residents	Qualitative	High prevalence (i.e. above the median) (vs low prevalence, i.e. below the median)	Facility	Residents' charts	Facility-level - Location and general characteristics	Quantitative	Occupied beds at time of point-prevalence survey	Number of beds	N/A (mean and standard deviation in both groups)	Low prevalence: 64.75 beds (11.04) High prevalence: 83.75 beds (19.32)	N/A	0.03	1	N/A	N/A	N/A	N/A	N/A
Kistler C.E., 2020	Outcome #1 Intention to prescribe an antibiotic for a UTI	Qualitative	I would prescribe for a UTI (vs I would not prescribe an antibiotic)	Prescriber	Self-administered questionnaire (discrete choice experiment)	Resident-level - Health status	Qualitative	Body temperature	Temperature is 97.5°F [36.4°C] (Ref.) Temperature is 101.5°F [38.6°C] Temperature is 99.5°F [37.5°C] Temperature is 96.5°F [35.8°C]	OR	Ref. 4.65 1.89 0.95	- 4.05-5.33 1.68-2.14 0.84-1.07	- <0.05 <0.05 N/R	- 1 1 0	N/A	N/A	N/A	N/A	N/A
						Resident-level - Health status	Qualitative	Lower urinary tract status	No lower urinary tract signs or symptoms (Ref.) Painful or difficult urination Obvious blood in urine Change in urine clarity or odor New or worsening frequency	OR	Ref. 4.80 3.14 2.31 1.96	- 4.15-5.54 2.72-3.61 2.01-2.66 1.68-2.28	- <0.05 <0.05 <0.05 <0.05	- 1 1 1 1	N/A	N/A	N/A	N/A
						Resident-level - Health status	Qualitative	Physical examination	Normal physical examination (Ref.) Suprapubic or costovertebral angle tenderness Redness and warmth on left lower leg Cough and work of breathing	OR	Ref. 2.43 0.72 0.61	- 2.18-2.72 0.63-0.83 0.54-0.70	- <0.05 <0.05 <0.05	- 1 1 1	N/A	N/A	N/A	N/A
						Resident-level - Health status	Qualitative	Mental status	Usual state of health (Ref.) New or worsening confusion New or worsening agitation Sleeping more than usual	OR	Ref. 1.48 1.36 1.22	- 1.30-1.67 1.20-1.54 1.08-1.38	- <0.05 <0.05 <0.05	- 1 1 1	N/A	N/A	N/A	N/A
						Resident-level - Health status	Qualitative	UTI risk	No history of UTIs or current indwelling catheters (Ref.) Current indwelling catheter history of 3 UTIs History of 3 UTIs over past year Current indwelling catheter	OR	Ref. 1.39 1.37 1.08	- 1.22-1.59 1.21-1.56 0.94-1.23	- <0.05 <0.05 N/R	- 1 1 0	N/A	N/A	N/A	N/A
						Resident-level - Health status	Qualitative	Functional status	Usual state of health (Ref.) New or worsening difficulties with ambulation/transfers New or increased falls Reduced intake of food and liquids New or increased resistance to care	OR	Ref. 1.26 1.24 1.20 1.17	- 1.10-1.45 1.08-1.42 1.05-1.38 1.02-1.34	- <0.05 <0.05 <0.05 <0.05	- 1 1 1 1	N/A	N/A	N/A	N/A
						Resident-level - Lab tests results	Qualitative	Urinalysis	Negative leukocyte esterase, negative nitrates (Ref.) Positive leukocyte esterase, positive nitrates Positive leukocyte esterase, negative nitrates Unavailable or not performed	OR	Ref. 19.54 6.65 2.53	- 16.92-22.57 5.83-7.58 2.22-2.87	- <0.05 <0.05 <0.05	- 1 1 1	N/A	N/A	N/A	N/A
						Resident-level - Devices/treatments	Qualitative	Goals of care	Comfort care measures (Ref.) Full scope of treatment Limited additional interventions	OR	Ref. 1.23 1.13	- 1.11-1.37 1.01-1.26	- <0.05 <0.05	- 1 1	N/A	N/A	N/A	N/A
						Resident-level - AB request from resident / from family	Qualitative	Antibiotic request	No antibiotic request (Ref.) Antibiotic request from resident Antibiotic request from family Antibiotic request from family nurse Antibiotic request from resident nurse Antibiotic request from nurse	OR	Ref. 1.70 1.65 1.88 1.81 1.59	- 1.44-2.02 1.40-1.95 1.59-2.23 1.53-2.14 1.37-1.85	- <0.05 <0.05 <0.05 <0.05 <0.05	- 1 1 1 1 1	N/A	N/A	N/A	N/A
						Facility-level - AB request from resident / from nurse
	Outcome #1bis Intention to prescribe an antibiotic for a UTI	Qualitative	I would prescribe for another infection (vs I would not prescribe an antibiotic)	Prescriber	Self-administered questionnaire (discrete choice experiment)	Resident-level - Health status	Qualitative	Body temperature	Temperature is 97.5°F [36.4°C] (Ref.) Temperature is 101.5°F [38.6°C] Temperature is 99.5°F [37.5°C] Temperature is 96.5°F [35.8°C]	OR	Ref. 6.17 1.83 1.12	- 5.24-7.27 1.57-2.13 0.97-1.30	- <0.05 <0.05 N/R	- 1 1 0	N/A	N/A	N/A	N/A
						Resident-level - Health status	Qualitative	Physical examination	Normal physical examination (Ref.) Suprapubic or costovertebral angle tenderness Redness and warmth on left lower leg Cough and work of breathing	OR	Ref. 1.38 23.69 10.71	- 1.08-1.77 19.54-28.72 8.84-12.98	- <0.05 <0.05 <0.05	- 1 1 1	N/A	N/A	N/A	N/A
						Resident-level - Health status	Qualitative	Mental status	Usual state of health (Ref.) New or worsening confusion New or worsening agitation Sleeping more than usual	OR	Ref. 1.29 1.29 1.18	- 1.11-1.50 1.11-1.51 1.02-1.37	- <0.05 <0.05 <0.05	- 1 1 1	N/A	N/A	N/A	N/A
						Resident-level - Lab tests results	Qualitative	Urinalysis	Negative leukocyte esterase, negative nitrates (Ref.) Positive leukocyte esterase, positive nitrates Positive leukocyte esterase, negative nitrates Unavailable or not performed	OR	Ref. 0.77 0.87 0.82	- 0.64-0.93 0.75-1.01 0.72-0.94	- <0.05 N/R <0.05	- 1 0 1	N/A	N/A	N/A	N/A
						Resident-level - Devices/treatments	Qualitative	Goals of care	Comfort care measures (Ref.) Full scope of treatment Limited additional interventions	OR	Ref. 1.37 1.24	- 1.20-1.56 1.09-1.41	- <0.05 <0.05	- 1 1	N/A	N/A	N/A	N/A
						Resident-level - AB request from resident / from family	Qualitative	Antibiotic request	No antibiotic request (Ref.) Antibiotic request from resident Antibiotic request from family Antibiotic request from family nurse Antibiotic request from resident nurse Antibiotic request from nurse	OR	Ref. 1.42 1.58 1.87 1.65 1.38	- 1.16-1.75 1.28-1.95 1.51-2.30 1.34-2.02 1.15-1.66	- <0.05 <0.05 <0.05 <0.05 <0.05	- 1 1 1 1 1	N/A	N/A	N/A	N/A
						Facility-level - AB request from resident / from nurse
	Outcome #1ter Intention to prescribe an antibiotic for a UTI	Qualitative	I would prescribe a broad-spectrum (vs I would not prescribe an antibiotic)	Prescriber	Self-administered questionnaire (discrete choice experiment)	Resident-level - Health status	Qualitative	Body temperature	Temperature is 97.5°F [36.4°C] (Ref.) Temperature is 101.5°F [38.6°C] Temperature is 99.5°F [37.5°C] Temperature is 96.5°F [35.8°C]	OR	Ref. 8.68 2.02 1.02	- 7.44-10.11 1.75-2.33 0.89-1.18	- <0.05 <0.05 N/R	- 1 1 0	N/A	N/A	N/A	N/A
						Resident-level - Health status	Qualitative	Lower urinary tract status	No lower urinary tract signs or symptoms (Ref.) Painful or difficult urination Obvious blood in urine Change in urine clarity or odor New or worsening frequency	OR	Ref. 3.80 2.80 1.78 1.87	- 3.22-4.47 2.38-3.28 1.52-2.10 1.57-2.23	- <0.05 <0.05 <0.05 <0.05	- 1 1 1 1	N/A	N/A	N/A	N/A
						Resident-level - Health status	Qualitative	Physical examination	Normal physical examination (Ref.) Suprapubic or costovertebral angle tenderness Redness and warmth on left lower leg Cough and work of breathing	OR	Ref. 2.00 11.89 7.82	- 1.66-2.40 10.10-14.00 6.67-9.16	- <0.05 <0.05 <0.05	- 1 1 1	N/A	N/A	N/A	N/A
						Resident-level - Health status	Qualitative	Mental status	Usual state of health (Ref.) New or worsening confusion New or worsening agitation Sleeping more than usual	OR	Ref. 1.45 1.41 1.14	- 1.26-1.67 1.23-1.63 0.99-1.32	- <0.05 <0.05 N/R	- 1 1 0	N/A	N/A	N/A	N/A
						Resident-level - Health status	Qualitative	UTI risk	No history of UTIs or current indwelling catheters (Ref.) Current indwelling catheter history of 3 UTIs History of 3 UTIs over past year Current indwelling catheter	OR	Ref. 1.33 1.26 1.02	- 1.14-1.55 1.09-1.45 0.88-1.19	- <0.05 <0.05 N/R	- 1 1 0	N/A	N/A	N/A	N/A
						Resident-level - Lab tests results	Qualitative	Urinalysis	Negative leukocyte esterase, negative nitrates (Ref.) Positive leukocyte esterase, positive nitrates Positive leukocyte esterase, negative nitrates Unavailable or not performed	OR	Ref. 8.77 2.29 1.77	- 7.50-10.27 2.84-3.81 1.53-2.04	- <0.05 <0.05 <0.05	- 1 1 1	N/A	N/A	N/A	N/A
						Resident-level - Devices/treatments	Qualitative	Goals of care	Comfort care measures (Ref.) Full scope of treatment Limited additional interventions	OR	Ref. 1.47 1.24	- 1.30-1.66 1.09-1.40	- <0.05 <0.05	- 1 1	N/A	N/A	N/A	N/A
						Resident-level - AB request from resident / from family	Qualitative	Antibiotic request	No antibiotic request (Ref.) Antibiotic request from resident Antibiotic request from family Antibiotic request from family nurse Antibiotic request from resident nurse Antibiotic request from nurse	OR	Ref. 1.71 1.80 1.97 1.61 1.63	Ref. 1.61-2.40 1.33-1.95 1.41-2.07 1.48-2.19 1.37-1.93	Ref. <0.05 <0.05 <0.05 <0.05 <0.05	Ref. 1 1 1 1 1	N/A	N/A	N/A	N/A
						Facility-level - AB request from resident / from nurse
Kolodziej L.M., 2022	Outcome#1 Antibiotic prescription	Qualitative	Yes (vs No)	Suspected UTI episode	N/R	Resident-level - Demographic characteristics	Qualitative	Gender	Female Male (Ref.)	RR	1.4 Ref.	1.04–1.93 -	N/R	1 -	N/A	N/A	N/A	N/A	N/A
						Resident-level - Health status	Qualitative	Specific UTI symptoms - Dysuria	Yes No (Ref.)	RR	1.8 Ref.	1.50–2.10 -	N/R	1 -	N/A	N/A	N/A	N/A	N/A
						Resident-level - Health status	Qualitative	Specific UTI symptoms - Urgency	Yes No (Ref.)	RR	1.5 Ref.	1.24–1.84 -	N/R	1 -	N/A	N/A	N/A	N/A	N/A
						Resident-level - Health status	Qualitative	Specific UTI symptoms - Frequency	Yes No (Ref.)	RR	1.5 Ref.	1.24–1.81 -	N/R	1 -	N/A	N/A	N/A	N/A	N/A
						Resident-level - Health status	Qualitative	Specific UTI symptoms - Urinary incontinence	Yes No (Ref.)	RR	1.3 Ref.	1.07–1.56 -	N/R	1 -	N/A	N/A	N/A	N/A	N/A
						Resident-level - Health status	Qualitative	Additional symptoms - Suprapubic pain	Yes No (Ref.)	RR	1.5 Ref.	1.28–1.84 -	N/R	1 -	N/A	N/A	N/A	N/A	N/A
						Resident-level - Health status	Qualitative	Non-specific symptoms - Loss of appetite	Yes No (Ref.)	RR	1.3 Ref.	1.05–1.55 -	N/R	1 -	N/A	N/A	N/A	N/A	N/A
						Resident-level - Lab tests results	Qualitative	Leukocytes (dipstick urinalysis results)	Positive (i.e., at least 10–25 leukocytes per μL) Negative (Ref.)	RR	2.1 Ref.	1.44–3.06 -	N/R	1 -	N/A	N/A	N/A	N/A	N/A
						Resident-level - Lab tests results	Qualitative	Nitrite (dipstick urinalysis results)	Positive Negative (Ref.)	RR	1.5 Ref.	1.25–1.77 -	N/R	1 -	N/A	N/A	N/A	N/A	N/A
						Resident-level - Lab tests results	Qualitative	Nitrite & leukocytes (dipstick urinalysis results)	Positive N/R (Ref.)	RR	1.5 Ref.	1.31–1.83 -	N/R	1 -	N/A	N/A	N/A	N/A	N/A
						Resident-level - Lab tests results	Qualitative	Nitrite & leukocytes (dipstick urinalysis results)	Negative N/R (Ref.)	RR	0.4 Ref.	0.24–0.65 -	N/R	1 -	N/A	N/A	N/A	N/A	N/A
Loeb M., 2004	Outcome#1 Antimicrobial use	Quantitative	DDDs per 1,000 resident-days	Facility	Residents' charts	Facility-level - Location and general characteristics	Qualitative	Country	US Canada	N/R	US: 43.8 DDDs/1,000 resident-days Canada: 32.9 DDDs/1,000 resident-days	N/R	0.04	1	9.14	N/R	0.025	1	Facility-level: % of residents wheelchair or bed bound, % of residents with intravenous catheters, % of residents with urinary catheters, % of residents with feeding tubes, No. of healthcare aides per 100 residents, No. of registered nurses per 100 residents, No. of physicians per 100 residents, Access to an infectious diseases consultant
						Facility-level - Residents' characteristics	Quantitative	% of residents with feeding tubes	%	Estimate of Regression Coefficient	1.37	N/R	0.001	1	1.46	N/R	0.001	1
						Facility-level - Organisation	Quantitative	No. of healthcare aides per 100 residents	Number per 100 residents	Estimate of Regression Coefficient	0.27	N/R	0.03	1	0.28	N/R	0.03	1
Mayne S., 2018	Outcome#1 UTI antibiotic use within the last 30 days	Qualitative	Yes (vs No)	Resident	Residents' charts	Resident-level - Health status	Qualitative	Urinary frequency (New or worsening symptoms over the last 30 days)	Yes No (Ref.)	OR	26 Ref.	8.0–82 -	<0.001 -	1 -	10 Ref.	2.2-47 -	0.003 -	1 -	N/R (among the following variables: Visitors at least every 4 weeks; New or worsening symptoms over the last 30 days including Urinary urgency, Gross hematuria, Urinary incontinence, Fatigue, Not him- or herself, Frequent falls, Loss of appetite, New-onset hypotension; Urinary tract infection within last 30 days including current; Positive urine culture; Full blood count; Leucocytosis).
						Resident-level - Health status	Qualitative	Fever (New or worsening symptoms over the last 30 days)	Yes No (Ref.)	OR	7.0 Ref.	1.6-31 -	0.010 -	1 -	10 Ref.	1.3-85 -	0.028 -	1 -
						Resident-level - Health status	Qualitative	Confusion (New or worsening symptoms over the last 30 days)	Yes No (Ref.)	OR	11 Ref.	4.7-24 -	<0.001 -	1 -	8.9 Ref.	3.1-26 -	<0.001 -	1 -
						Resident-level - Devices/treatments	Qualitative	Urinary catheter within last 30 days	Yes No (Ref.)	OR	7.9 Ref.	2.4-26 -	<0.001 -	1 -	13 Ref.	2.4-67 -	0.003 -	1 -
McClean P., 2011	Outcome#1 Antimicrobial prescribing	Qualitative	Yes (vs No)	Resident	Nursing notes and medication administration records	Resident-level - Health status	Qualitative	Wounds	Yes No (Ref.)	OR	In April: 1.8 Ref.	1.1-3.0 -	0.02 -	1 -	N/A	N/A	N/A	N/A	N/A
						Resident-level - Devices/treatments	Qualitative	Urinary catheter	Yes No (Ref.)	OR	In April: 2.0 -	1.1-3.6 -	0.01 -	1 -	N/A	N/A	N/A	N/A	N/A
Mehr D.R., 2003	Outcome#1 % of residents receiving antibiotics	Quantitative	%	Study sample	Residents' charts	Resident-level - Demographic characteristics	Qualitative	Gender	Female/Male	N/A % of "female" among those with AB and those without AB, by country	% female US AB+: 68.9 US AB-: 84.5 NL: N/A	N/R	US: <0.01 NL: N/R	US: 1 NL: 0	N/A	N/A	N/A	N/A	N/A
						Resident-level - Demographic characteristics	Quantitative	Age	Years	N/A Mean and standard deviation among those with AB and those without AB, by country	US: N/A NL AB+: 84.0 (7.4) NL AB-: 82.4 (7.7)	N/R	US: N/R NL: <0.05	US: 0 NL: 1	N/A	N/A	N/A	N/A	N/A
						Resident-level - Health status	Qualitative	ADL dependencies 1–2 weeks before the illness - Completely dependent in eating	Yes/No	N/A % of "yes" among those with AB and those without AB, by country	% yes US AB+: 30.8 US AB-: 40.8 NL AB+: 28.2 NL AB-: 60.7	N/R	US: <0.05 NL: <0.001	US: 1 NL: 1	N/A	N/A	N/A	N/A	N/A
						Resident-level - Health status	Qualitative	ADL dependencies 1–2 weeks before the illness - Completely dependent in walking	Yes/No	N/A % of "yes" among those with AB and those without AB, by country	% yes US AB+: 60.0 US AB-: 74.5 NL AB+: 42.7 NL AB-: 63.2	N/R	US: <0.01 NL: <0.001	US: 1 NL: 1	N/A	N/A	N/A	N/A	N/A
						Resident-level - Health status	Qualitative	ADL dependencies 1–2 weeks before the illness - Completely dependent in dressing	Yes/No	N/A % of "yes" among those with AB and those without AB, by country	% yes US AB+: 49.8 US AB-: 67.0 NL AB+: 65.6 NL AB-: 83.4	N/R	US: <0.01 NL: <0.001	US: 1 NL: 1	N/A	N/A	N/A	N/A	N/A
						Resident-level - Health status	Qualitative	Probable pneumonia on chest x-ray	Yes/No	N/A % of "yes" among those with AB and those without AB, by country	% yes US AB+: 57.9 US AB-: 31.3 NL: N/A	N/R	US: <0.01 NL: N/R	US: 1 NL: 0	N/A	N/A	N/A	N/A	N/A
						Resident-level - Health status	Qualitative	Pulse >= 100 (rapid pulse)	Yes/No	N/A % of "yes" among those with AB and those without AB, by country	% yes US AB+: 27.7 US AB-: 13.6 NL AB+: 32.8 NL AB-: 52.7	N/R	US: <0.01 NL: <0.001	US: 1 NL: 1	N/A	N/A	N/A	N/A	N/A
						Resident-level - Health status	Qualitative	Severe dementia	Yes/No	N/A % of "yes" among those with AB and those without AB, by country	% yes US AB+: 37.6 US AB-: 53.4 NL AB+: 52.7 NL AB-: 80.4	N/R	US: <0.01 NL: <0.001	US: 1 NL: 1	N/A	N/A	N/A	N/A	N/A
						Resident-level - Health status	Qualitative	Temperature more than 38.3 8C	Yes/No	N/A % of "yes" among those with AB and those without AB, by country	% yes US AB+: 23.8 US AB-: 10.9 NL: N/A	N/R	US: <0.01 NL: N/R	US: 1 NL: 0	N/A	N/A	N/A	N/A	N/A
						Resident-level - Health status	Quantitative	Respiratory rate	N/R	N/A Mean and standard deviation among those with AB and those without AB, by country	US: N/A NL AB+: 26.9 (9.4) NL AB-: 30.3 (10.4)	N/R	US: N/R NL: <0.001	US: 0 NL: 1	N/A	N/A	N/A	N/A	N/A
						Resident-level - Lab tests results	Qualitative	White blood cells >=15,000 per mm3	Yes/No	N/A % of "yes" among those with AB and those without AB, by country	% yes US AB+: 17.2 US AB-: 2.2 NL: N/A	N/R	US: <0.001 NL: N/R	US: 1 NL: 0	N/A	N/A	N/A	N/A	N/A
	Outcome#2 No antibiotic treatment (US study)	Qualitative	Yes (vs No)	Resident	Residents' charts	Resident-level - Demographic characteristics	Qualitative	Gender	Male Female (Ref.)	OR	N/R	N/R	N/R	N/R	0.50 Ref.	0.28-0.91 -	N/R	1 -	None
						Resident-level - Demographic characteristics	Qualitative	Severe dementia	Yes No (Ref.)	OR	N/R	N/R	N/R	N/R	1.93 Ref.	1.23–3.03 -	N/R	1 -
						Resident-level - Health status	Qualitative	Temperature . >38.3 °C	Yes No (Ref.)	OR	N/R	N/R	N/R	N/R	0.37 Ref.	0.18-0.78 -	N/R	1 -
						Resident-level - Health status	Quantitative	Chest x-ray results	0 = negative, 1 = possible, and 2 = probable or definite	OR	N/R	N/R	N/R	N/R	0.50	0.39-0.65	N/R	1
						Resident-level - Lab tests results	Qualitative	White blood cells >=15,000 per mm3	Yes No (Ref.)	OR	N/R	N/R	N/R	N/R	0.14 Ref.	0.03–0.57 -	N/R	1 -
						Prescriber-level - Demographic characteristics	Quantitative	Provider age	10-year change	OR	N/A	N/A	N/A	N/A	1.32	1.09-1.59	N/R	1
						Facility-level - Location and general characteristics	Qualitative	180 or more licensed beds in facility	Yes No (Ref.)	OR	N/R	N/R	N/R	N/R	0.52 Ref.	0.28-0.98 -	N/R	1 -
Mylotte J.M., 1999	Outcome#1 Incidence of antimicrobial use (all oral and parenteral antimicrobial agents prescribed; topical antimicrobial agents were excluded)	Quantitative	Number of antimicrobial courses started per 1,000 resident care days per month	Facility	Facility records	Facility-level - Residents' characteristics	Quantitative	Nosocomial infection overall	Number of infections per 1,000 resident care days per month	R2 (Coefficient of Determination)	0.48	N/R	<0.001	1	N/A	N/A	N/A	N/A	N/A
						Facility-level - Residents' characteristics	Quantitative	Respiratory infection	Number of infections per 1,000 resident care days per month	R2 (Coefficient of Determination)	0.33	N/R	<0.001	1	N/A	N/A	N/A	N/A	N/A
						Facility-level - Residents' characteristics	Quantitative	Urinary tract infection	Number of infections per 1,000 resident care days per month	R2 (Coefficient of Determination)	0.28	N/R	<0.001	1	N/A	N/A	N/A	N/A	N/A
	Outcome#2 Antibiotic utilization ratio (AUR: ratio of the number of antimicrobial-days to the number of resident care days; an “antimicrobial-day” was defined as each day a nursing home resident was administered a systemic antimicrobial agent)	Quantitative	N/A (ratio)	Facility	Facility records	Facility-level - Residents' characteristics	Quantitative	Nosocomial infection overall	Number of infections per 1,000 resident care days per month	R2 (Coefficient of Determination)	0.31	N/R	<0.001	1	N/A	N/A	N/A	N/A	N/A
						Facility-level - Residents' characteristics	Quantitative	Respiratory infection	Number of infections per 1,000 resident care days per month	R2 (Coefficient of Determination)	0.15	N/R	<0.001	1	N/A	N/A	N/A	N/A	N/A
						Facility-level - Residents' characteristics	Quantitative	Urinary tract infection	Number of infections per 1,000 resident care days per month	R2 (Coefficient of Determination)	0.34	N/R	<0.001	1	N/A	N/A	N/A	N/A	N/A
Mylotte J.M., 2003	Outcome#1 Incidence of anibiotic use	Quantitative	Number of antibiotic courses started per 1,000 resident care days per month	Physician	Facility records	Facility-level - Residents' characteristics	Quantitative	Mean infection rate	Number of infections per 1,000 resident care-days per month	Regression coefficient	0.80	N/R	<0.001	1	0.69	N/R	<0.001	1	Mean cost per antibiotic-day
	Outcome#2 Antibiotic utilization ratio (AUR: ratio of the number of antimicrobial-days to the number of resident care days; an “antimicrobial-day” was defined as each day a nursing home resident was administered a systemic antimicrobial agent)	Quantitative	N/A (ratio)	Physician	Facility records	Facility-level - Residents' characteristics	Quantitative	Mean infection rate	Number of infections per 1,000 resident care-days per month	Regression coefficient	0.85	N/R	<0.001	1	0.75	N/R	<0.001	1
Mylotte J.M., 2005	Outcome#1 Incidence of anibiotic use (all oral and parenteral antimicrobial agents prescribed; topical antimicrobial agents were excluded)	Quantitative	Number of antibiotic courses started per 1,000 resident care days per month	Facility	Facility records	Facility-level - Residents' characteristics	Quantitative	Infection rate	Number of infections per 1,000 resident care days per month	Regression Coefficient	0.81	N/R	0.003	1	N/R	N/R	0.003	1	None
						Facility-level - Residents' characteristics	Quantitative	Case-mix index (CMI)	N/A (the higher the CMI, the poorer the functional status)	Regression Coefficient	0.59	N/R	0.08	0	N/R	N/R	0.046	1
	Outcome#2 Antibiotic utilization ratio (AUR: ratio of the number of antimicrobial-days to the number of resident care days; an “antimicrobial-day” was defined as each day a nursing home resident was administered a systemic antimicrobial agent)	Quantitative	N/A (ratio)	Facility	Facility records	Facility-level - Residents' characteristics	Quantitative	Infection rate	Number of infections per 1,000 resident care days per month	Regression Coefficient	0.83	N/R	0.002	1	N/R	N/R	N/R	N/R	N/A
						Facility-level - Residents' characteristics	Quantitative	Case-mix index (CMI)	N/A (the higher the CMI, the poorer the functional status)	Regression Coefficient	0.58	N/R	0.08	0	N/R	N/R	N/R	N/R
Olsho L.E.W., 2013	Outcome#1 Antibiotic Prescribing Rates -- all indications (i.e. urinary tract, respiratory, and skin and soft tissue infection)	Quantitative	Count of prescriptions per resident per day	Facility	N/R	Facility-level - Residents' characteristics	Quantitative	Proportion white	%	Incidence rate ratio (IRR)	N/R	N/R	N/R	N/R	0.99	0.98-1.00	<0.05	1	HHI for age group, Proportion white, Case Mix Index, Proportion dementia, Proportion Medicaid, Adherence to Loeb minimum criteria, RN/LPN/ LVN staffing ratio, DON change, Staff turnover
						Facility-level - Residents' characteristics	Quantitative	Proportion Medicaid	%	Incidence rate ratio (IRR)	N/R	N/R	N/R	N/R	0.98	0.97-0.99	<0.05	1
						Facility-level - Residents' characteristics	Quantitative	Proportion dementia	%	Incidence rate ratio (IRR)	N/R	N/R	N/R	N/R	1.02	1.01-1.02	<0.05	1
						Facility-level - Organisation	Quantitative	Proportion physician prescribers	%	Incidence rate ratio (IRR)	N/R	N/R	N/R	N/R	0.98	0.97-0.99	p<0.05	1
	Outcome#2 Antibiotic Prescribing Rates -- Urinary Tract Infections (UTIs)	Quantitative	Count of prescriptions per resident per day	Facility	N/R	Facility-level - Residents' characteristics	Quantitative	Proportion Medicaid	%	Incidence rate ratio (IRR)	N/R	N/R	N/R	N/R	0.98	0.96-0.99	p<0.05	1
						Facility-level - Organisation	Quantitative	Proportion physician prescribers	%	Incidence rate ratio (IRR)	N/R	N/R	N/R	N/R	0.98	0.96-1.00	p<0.05	1
	Outcome#3 Antibiotic Prescribing Rates -- Respiratory Tract Infections (RTIs)	Quantitative	Count of prescriptions per resident per day	Facility	N/R	Facility-level - Residents' characteristics	Quantitative	Proportion white	%	Incidence rate ratio (IRR)	N/R	N/R	N/R	N/R	0.98	0.97-0.99	p<0.05	1
						Facility-level - Residents' characteristics	Quantitative	Proportion Medicaid	%	Incidence rate ratio (IRR)	N/R	N/R	N/R	N/R	0.98	0.97-0.99	p<0.05	1
						Facility-level - Residents' characteristics	Quantitative	Proportion dementia	%	Incidence rate ratio (IRR)	N/R	N/R	N/R	N/R	1.04	1.02-1.07	p<0.05	1
						Facility-level - Organisation	Quantitative	Registered nurses, licensed practical nurses, and licensed vocational nurse staffing ratio	Full-time equivalent per 100 residents	Incidence rate ratio (IRR)	N/R	N/R	N/R	N/R	0.93	0.88-0.99	p<0.05	1
						Facility-level - Organisation	Qualitative	Director of nursing change during the past 6 months	Yes No (Ref.)	Incidence rate ratio (IRR)	N/R	N/R	N/R	N/R	0.21 Ref.	0.06-0.70 -	p<0.05 -	1 -
						Facility-level - Organisation	Quantitative	Staff turnover during the past 6 months	Full-time equivalent per 100 residents	Incidence rate ratio (IRR)	N/R	N/R	N/R	N/R	3.48	1.47-8.22	p<0.05	1
						Facility-level - Organisation	Quantitative	Proportion physician prescribers	%	Incidence rate ratio (IRR)	N/R	N/R	N/R	N/R	0.94	0.89-0.99	p<0.05	1
Onder G., 2013	Outcome#1 Use of antibiotics (in the 3 days prior to the assessment)	Qualitative	Yes (vs No)	Resident	Administrative database	Resident-level - Health status	Qualitative	ADEPT score	ADEPT<13.5 ADEPT >= 13.5 (limited life expectancy)	% of antibiotic use per group and chi-square test	3.3% 13.0%	N/A	<0.001	1	N/A	N/A	N/A	N/A	N/A
Pengo V., 2017	Outcome #1 Opinion that medical treatments should no longer be given to advanced dementia patients once their life expectancy falls from 1–6 months to less than a month (indirect measure of the opinion according to which it is considered appropriate to withdraw a medical treatment when life expectancy drops from 1–6 months to 1 month; that is, when death is imminent.)	Qualitative	Yes (vs No)	Physician	Self-administered questionnaire	Prescriber-level - Professional characteristics	Qualitative	Training in bioethics	Yes No (Ref.)	OR and 90% IC	N/A	N/A	N/A	N/A	2.095 Ref.	1.577–2.783 -	N/R	<0.001 -	Physician / Nurse, Age >49 years, Geriatrics (vs other wards), Importance of religious or philosophical beliefs, Respect for an individual’s dignity, Respect for life itself, “A patient ’s death makes me think about my own death”
						Prescriber-level - Attitudes	Qualitative	Respect for an individual’s wishes (whether they agreed that the following aspects play an important part in caring for terminally ill patients)	Yes No (Ref.)	OR and 90% IC	N/A	N/A	N/A	N/A	1.458 Ref.	1.080–1.968 -	N/R	<0.05 -
						Prescriber-level - Attitudes	Qualitative	“A patient ’s death makes me think about the limits of my profession” (whether the following sentences described their thoughts when caring for a patient at the end of life)	Yes No (Ref.)	OR and 90% IC	N/A	N/A	N/A	N/A	0.664 Ref.	0.504–0.874 -	N/R	<0.05 -
Quinn K.L., 2019	Outcome#1 Physician antibiotic prescribing intensity (based on the proportion of patients to whom they prescribed an antibiotic, among all patients to whom they prescribed at least one medication in 2015)	Qualitative	Low, Average, High	Physician	Administrative database	Prescriber-level - Prescribing habits	Qualitative	Physician prescribing score	0 (Ref.) 1 2 3	OR (estimated comparing high-intensity versus average-intensity antibiotic prescribers)	Ref. 3.35 6.64 6.24	- 2.49–4.50 4.36–10.12 2.90–13.39	- < 0.001 < 0.001 < 0.001	- 1 1 1	N/A	N/A	N/A	N/A	N/A
Raban M.Z., 2020	Outcome#1 Antibiotic use (systemic antibiotics [ATC code J01], excluded methenamine hippurate [ATC code J01XX] not considered to contribute to antibiotic resistance)	Quantitative	Antibiotic days of therapy (DOT) per 1,000 resident days	Resident	Residents' charts	Resident-level - Demographic characteristics	Quantitative	Age	Year	Marginal effect + 99%CI	N/A	N/A	N/A	N/A	2.28	0.00-3.91	0.000	1	Age at admission, sex, comorbidities (1 other variable), Presence of resistant infectious organisms (2 other variables), WHO Watch List Antibiotic * year
						Resident-level - Health status	Qualitative	Comorbidities - Dementia	Yes No (Ref.)	Marginal effect + 99%CI	N/A	N/A	N/A	N/A	−9.93 Ref.	−19.12-−0.74 -	0.005 -	1 -
						Resident-level - Health status	Qualitative	Comorbidities - Chronic respiratory disease	Yes No (Ref.)	Marginal effect + 99%CI	N/A	N/A	N/A	N/A	27.48 Ref.	16.66-38.31 -	< 0.001 -	1 -
						Resident-level - Health status	Qualitative	Comorbidities - History of UTI	Yes No (Ref.)	Marginal effect + 99%CI	N/A	N/A	N/A	N/A	50.18 Ref.	32.01-68.36 -	< 0.001 -	1 -
						Resident-level - Health status	Qualitative	Comorbidities - History of wound	Yes No (Ref.)	Marginal effect + 99%CI	N/A	N/A	N/A	N/A	28.78 Ref.	1.28-56.28 -	0.007 -	1 -
						Resident-level - Health status	Qualitative	Comorbidities - History of SSTI	Yes No (Ref.)	Marginal effect + 99%CI	N/A	N/A	N/A	N/A	30.07 Ref.	5.28-54.86 -	0.002 -	1 -
						Resident-level - Health status	Qualitative	Presence of resistant infectious organisms - MRSA	Yes No (Ref.)	Marginal effect + 99%CI	N/A	N/A	N/A	N/A	54.74 Ref.	15.46-94.03 -	< 0.001 -	1 -
						Resident-level - Devices/treatments	Qualitative	In-dwelling catheter	Yes No (Ref.)	Marginal effect + 99%CI	N/A	N/A	N/A	N/A	45.83 Ref.	6.72-84.94 -	0.003 -	1 -
						Prescription-level	Qualitative	WHO Watch List Antibiotic	Yes No (Ref.)	Marginal effect + 99%CI	219.56	187.14-251.97	< 0.001	1	247.04 Ref.	206.61-287.47 -	< 0.001 -	1 -
						Other contextual - Year / season	Quantitative	Year of use	1 year (between 2014 and 2017)	Marginal effect + 99%CI	4.09	1.18-6.99	< 0.001	1	3.12	−0.05-6.29	0.011	1
						Other contextual - Year / season	Qualitative	Month of use	January (Ref.) [...] December	Marginal effect + 99%CI	January (Ref.) May: 3.52 June: 3.95 July: 8.27 August: 10.51 September: 5.48 December: 3.38 Other months: NS	- −1.06-8.11 −0.78-8.69 3.32-13.21 5.38-15.63 0.79-10.17 −0.78-7.55 NS	- 0.048 0.032 0.000 0.000 0.003 0.036 NS (5%)	- 1 1 1 1 1 1 0	January (Ref.) May: 5.14 June: 5.51 July: 9.70 August: 12.36 September: 7.47 December: 7.47 Other months: NS	- 0.2-10.08 0.32-10.7 4.37-15.03 6.91-17.81 2.36-12.59 0.59-10.2 NS	- 0.007 0.006 < 0.001 < 0.001 < 0.001 0.004 NS	- 1 1 1 1 1 1 0
Roughead E.E., 2009	Outcome#1 Dispensing of antibiotics (antibiotics commonly used for respiratory tract infections — amoxicillin, amoxicillin with clavulanic acid, cefaclor, cefuroxime, erythromycin, roxithromycin, doxycycline, ciprofloxacin, oral moxifloxacin with gatifloxacin)	Quantitative	Number of dispensings	Resident	Administrative database	Resident-level - Devices/treatments	Qualitative	Exposition to proton-pump inhibitors	Exposed Not exposed (Ref.)	Rate Ratio	1.72 Ref.	1.70-1.75 -	N/R	1 -	1.23 Ref.	1.21-1.24 -	N/R	1 -	Resident-level: age, sex, socioeconomic index of disadvantage, number of comorbidities, residential aged-care status, tiotropium as a proxy indicator of chronic obstructive pulmonary disease, renin–angiotensin system medicines concurrent with frusemide as a proxy indicator of heart failure, number of prescriptions, prescribers, pharmacies, occupational therapy visits, speech pathology services Ot…
Rummukainen M.-L., 2013	Outcome#1 Antimicrobial prescription (included: systemic use of antibacterials, antimycotics and tuberculostatics --not antivirals--, the nasal administration of mupirocin)	Qualitative	Yes (vs No)	Resident	Residents' charts and nursing notes	Resident-level - Demographic characteristics	Qualitative	Gender	Male Female (Ref.)	OR	145.1 Ref.	1.9->100 -	0.025 -	1 -	N/R	N/R	N/R	1 -	Resident-level: Age >85 y, Urinary catheters, Bedridden or wheelchair, Wounds
						Resident-level - Health status	Qualitative	Disoriented	Yes No (Ref.)	OR	6.3 Ref.	1.6-25.6 -	0.01 -	1 -	N/R	N/R	N/R	1 -
Saxena F.E., 2019	Outcome#1 Number of days on antibiotics per resident day (in the 90 days following the index assessment)	Quantitative	Number of days	Resident	Administrative database	Resident-level - Demographic characteristics	Qualitative	Sex	Female Male (Ref.)	RR	N/A	N/A	N/A	N/A	1.12 Ref.	1.09-1.16 -	<0.0001 -	1 -	None
						Resident-level - Demographic characteristics	Qualitative	Marital status	Married Widowed Never married (Ref.)	RR	N/A	N/A	N/A	N/A	1.13 1.13 Ref.	1.08-1.17 1.08-1.17 -	<0.0001 <0.0001 -	1 1 -
						Resident-level - Health status	Qualitative	Diabetes	Yes No (Ref.)	RR	N/A	N/A	N/A	N/A	1.08 Ref.	1.05-1.11 -	<0.001 -	1 -
						Resident-level - Health status	Qualitative	Congestive heart failure	Yes No (Ref.)	RR	N/A	N/A	N/A	N/A	1.09 Ref.	1.05-1.12 -	<0.0001 -	1 -
						Resident-level - Health status	Qualitative	Stroke	Yes No (Ref.)	RR	N/A	N/A	N/A	N/A	0.96 Ref.	0.93-0.99 -	0.003 -	1 -
						Resident-level - Health status	Qualitative	Peripheral vascular disease	Yes No (Ref.)	RR	N/A	N/A	N/A	N/A	1.17 Ref.	1.12-1.22 -	<0.0001 -	1 -
						Resident-level - Health status	Qualitative	Cancer	Yes No (Ref.)	RR	N/A	N/A	N/A	N/A	1.15 Ref.	1.11-1.20 -	<0.0001 -	1 -
						Resident-level - Health status	Qualitative	Emphysema/chronic obstructive pulmonary disease/asthma	Yes No (Ref.)	RR	N/A	N/A	N/A	N/A	1.22 Ref.	1.19-1.26 -	<0.0001 -	1 -
						Resident-level - Health status	Qualitative	Parkinson disease	Yes No (Ref.)	RR	N/A	N/A	N/A	N/A	1.05 Ref.	1.00-1.10 -	0.05 -	1 -
						Resident-level - Health status	Qualitative	Gastrointestinal disease	Yes No (Ref.)	RR	N/A	N/A	N/A	N/A	1.13 Ref.	1.10-1.16 -	<0.0001 -	1 -
						Resident-level - Health status	Qualitative	Renal failure	Yes No (Ref.)	RR	N/A	N/A	N/A	N/A	1.04 Ref.	1.00-1.08 -	0.03 -	1 -
						Resident-level - Health status	Qualitative	Frailty score >0.3	Yes No (Ref.)	RR	N/A	N/A	N/A	N/A	1.39 Ref.	1.34-1.44 -	<0.0001 -	1 -
						Resident-level - Health status	Qualitative	Alzheimer disease/dementia	Yes No (Ref.)	RR	N/A	N/A	N/A	N/A	0.81 Ref.	0.79-0.83 -	<0.0001 -	1 -
						Resident-level - Health status	Qualitative	Ability to make themselves understood	Always (Ref.) Usually Sometimes/Rarely/Never	RR	N/A	N/A	N/A	N/A	Ref. 0.93 0.82	- 0.89-0.96 0.77-0.87	- <0.0001 <0.0001	- 1 1
						Resident-level - Health status	Qualitative	Ability to understand others	Always (Ref.) Usually Sometimes/Rarely/Never	RR	N/A	N/A	N/A	N/A	Ref. 0.89 0.89	- 0.86-0.93 0.84-0.94	- <0.0001 0.0001	- 1 1
						Resident-level - Health status	Qualitative	Requires assistance transfering	Yes No (Ref.)	RR	N/A	N/A	N/A	N/A	1.20 Ref.	1.15-1.25 -	<0.0001 -	1 -
						Resident-level - Health status	Qualitative	Requires assistance toileting	Yes No (Ref.)	RR	N/A	N/A	N/A	N/A	1.14 Ref.	1.07-1.22 -	0.0001 -	1 -
						Resident-level - Health status	Qualitative	Bladder incontinence	Yes No (Ref.)	RR	N/A	N/A	N/A	N/A	1.15 Ref.	1.11-1.20 -	<0.0001 -	1 -
						Resident-level - Health status	Qualitative	Visual impairement	Yes No (Ref.)	RR	N/A	N/A	N/A	N/A	0.95 Ref.	0.92-0.98 -	0.003 -	1 -
						Resident-level - Devices/treatments	Qualitative	Urinary catheter	Yes No (Ref.)	RR	N/A	N/A	N/A	N/A	2.79 Ref.	2.67-2.91 -	<0.0001 -	1 -
						Resident-level - Devices/treatments	Qualitative	Tracheostomy	Yes No (Ref.)	RR	N/A	N/A	N/A	N/A	1.91 Ref.	1.22-2.99 -	0.005 -	1 -
						Resident-level - Devices/treatments	Qualitative	Feeding tube	Yes No (Ref.)	RR	N/A	N/A	N/A	N/A	1.20 Ref.	1.06-1.35 -	0.004 -	1 -
						Resident-level - Other	Qualitative	New entry in long-term care	Yes No (Ref.)	RR	N/A	N/A	N/A	N/A	1.27 Ref.	1.23-1.30 -	<0.0001 -	1 -
						Resident-level - Other	Qualitative	Do not resuscitate directive	Yes No (Ref.)	RR	N/A	N/A	N/A	N/A	1.11 Ref.	1.08-1.15 -	<0.0001 -	1 -
	Outcome#2 Number of days on urinary antibiotics (ciprofloxacin, norfloxacin, trimethoprim, trimethoprim-sulfamethoxazole, nitrofurantoin, or fosfomycin)	Quantitative	Number of days	Resident	Administrative database	Resident-level - Health status	Qualitative	Ability to make themselves understood	Always (Ref.) Usually Sometimes/Rarely/Never	RR	Ref. 0.97 0.80	- 0.93-1.00 0.77-0.83	N/R	- 0 1	Ref. 0.87 0.72	- 0.83-0.90 0.69-0.76	N/R	- 1 1	Resident-level: Age, sex, new entry in long-term care, marital status, comorbidities, function status, devices, frailty and advance directives.
						Resident-level - Health status	Qualitative	Ability to understand others	Always (Ref.) Usually Sometimes/Rarely/Never	RR	Ref. 0.95 0.82	- 0.91-0.98 0.79-0.85	N/R	- 1 1	Ref. 0.84 0.75	- 0.81-0.88 0.71-0.78	N/R	- 1 1	Resident-level: Age, sex, new entry in long-term care, marital status, comorbidities, function status, devices, frailty and advance directives.
	Outcome#3 Number of antibiotic claims (in the 90 days following the resident assessment date)	Quantitative	Number of claims	Resident	Administrative database	Resident-level - Health status	Qualitative	Ability to make themselves understood	Always (Ref.) Usually Sometimes/Rarely/Never	RR	Ref. 0.94 0.80	- 0.92-0.97 0.77-0.82	N/R	- 1 1	Ref. 0.87 0.75	- 0.85-0.90 0.72-0.78	N/R	- 1 1	Resident-level: Age, sex, new entry in long-term care, marital status, comorbidities, function status, devices, frailty and advance directives.
						Resident-level - Health status	Qualitative	Ability to understand others	Always (Ref.) Usually Sometimes/Rarely/Never	RR	Ref. 0.93 0.81	- 0.90-0.95 0.78-0.83	N/R	- 1 1	Ref. 0.85 0.76	- 0.83-0.88 0.74-0.80	N/R	- 1 1	Resident-level: Age, sex, new entry in long-term care, marital status, comorbidities, function status, devices, frailty and advance directives.
	Outcome#4 Number of urinary antibiotic claims (in the 90 days following the resident assessment date)	Quantitative	Number of claims	Resident	Administrative database	Resident-level - Health status	Qualitative	Ability to make themselves understood	Always (Ref.) Usually Sometimes/Rarely/Never	RR	Ref. 0.97 0.77	- 0.94-1.00 0.74-0.80	N/R	- 0 1	Ref. 0.87 0.70	- 0.84-0.91 0.67-0.74	N/R	- 1 1	Resident-level: Age, sex, new entry in long-term care, marital status, comorbidities, function status, devices, frailty and advance directives.
						Resident-level - Health status	Qualitative	Ability to understand others	Always (Ref.) Usually Sometimes/Rarely/Never	RR	Ref. 0.95 0.80	- 0.92-0.99 0.77-0.83	N/R	- 1 1	Ref. 0.85 0.73	- 0.82-0.88 0.70-0.77	N/R	- 1 1	Resident-level: Age, sex, new entry in long-term care, marital status, comorbidities, function status, devices, frailty and advance directives.
Sloane P.D., 2017	Outcome#1 Treated with empirical antibiotics	Qualitative	Yes (vs No)	Resident	Residents' charts	Resident-level - Health status	Qualitative	Temperature ≥37.2°C	Yes No	N/A (% + p-value)	Among those "Yes" Treated: 23% Not treated: 11%	N/A	0.01	1	N/A	N/A	N/A	N/A	N/A
						Resident-level - Health status	Qualitative	Temperature >37.8°C	Yes No	N/A (% + p-value)	Among those "Yes" Treated: 12% Not treated: 3%	N/A	0.01	1	N/A	N/A	N/A	N/A	N/A
						Resident-level - Health status	Qualitative	No temperature documented	Yes No	N/A (% + p-value)	Among those "Yes" Treated: 11% Not treated: 24%	N/A	0.02	1	N/A	N/A	N/A	N/A	N/A
						Resident-level - Health status	Qualitative	New or marked increased urinary frequency	Yes No	N/A (% + p-value)	Among those "Yes" Treated: 7% Not treated: 2%	N/A	0.05	1	N/A	N/A	N/A	N/A	N/A
						Resident-level - Health status	Qualitative	Change in urine appearance (color, odor and/or sediment)	Yes No	N/A (% + p-value)	Among those "Yes" Treated: 24% Not treated: 14%	N/A	0.05	1	N/A	N/A	N/A	N/A	N/A
	Outcome#2 New antibiotic prescription made during days 2–5 after a urine culture among residents who were not treated empirically before the culture result was available	Qualitative	Yes (vs No)	Resident	Residents' charts	Resident-level - Lab tests results	Qualitative	Culture result	Positive Intermediate Negative	N/A (% + p-value)	% New antibiotic prescription made among: Positive cultures: 89% Negative/intermediate cultures: 24%	N/A	<0.001	1	N/A	N/A	N/A	N/A	N/A
Sluggett J.K., 2021	Outcome#1 LTCFs' category of antibiotic use (based on tertiles of systemic antibiotic [defined daily doses, DDDs] dispensed per 1000 resident-days)	Qualitative	Low use facilities (<66.2 DDDs/1000 resident-days) Medium use facilities (66.2–88.9) High use facilities (>88.9)	Facility	Administrative database	Facility-level - Location and general characteristics	Qualitative	State	NSW (Ref.) ACT QLD SA TAS VIC WA	OR (highest vs lowest tertile)	N/A	N/A	N/A	N/A	Ref. 2.21 0.43 2.17 0.59 0.96 0.34	- 0.71-6.88 0.30-0.62 1.38-3.39 0.26-1.39 0.64-1.44 0.21-0.57	- 0.173 <0.001 <0.001 0.229 0.827 <0.001	- 0 1 1 0 0 1	Resident-level: age, sex, no. of health conditions and selected conditions, activities of daily living needs, behavioural health needs, complex skin integrity management, ongoing catheter care, chronic infectious conditions, management of chronic wounds, ongoing stoma care, number of annual hospitalizations. Facility-level: ownership and facility remoteness, state/territory, estimated facility vo…
						Facility-level - Location and general characteristics	Qualitative	Remoteness and provider type	Not for profit/Major cities (Ref.) For profit/Major cities Government/Major cities Not for profit/outside Major cities For profit/outside Major cities Government/outside Major cities	OR (highest vs lowest tertile)	N/A	N/A	N/A	N/A	Ref. 1.24 2.34 0.80 0.85 0.47	- 0.91-1.69 0.90-6.13 0.54-1.17 0.50-1.45 0.24-0.91	- 0.178 0.082 0.245 0.541 0.025	- 0 0 0 0 1
						Facility-level - Location and general characteristics	Qualitative	Facility volume	Q1 (Ref.) Q2 Q3 Q4	OR (highest vs lowest tertile)	N/A	N/A	N/A	N/A	Ref. 1.00 0.69 0.79	Ref. 0.73-1.38 0.49-0.97 0.55-1.14	Ref. 0.987 0.034 0.205	Ref. 0 1 0
						Facility-level - Organisation	Quantitative	Primary care access: prevalence of after-hours medical practitioner visits	Per 10% increase	OR (highest vs lowest tertile)	N/A	N/A	N/A	N/A	1.10	1.01-1.21	0.039	1
	Outcome#2a Normalized number of defined daily doses (DDDs) of systemic antibiotics dispensed	Quantitative	DDDs	Resident	Administrative database	Facility-level - Location and general characteristics	Qualitative	State	NSW (Ref.) ACT QLD SA TAS VIC WA	OR	N/A	N/A	N/A	N/A	Ref. 1.07 0.67 0.93 1.05 0.95 1.07 0.94	- 0.96-1.19 0.53-0.85 0.90-0.96 1.01-1.09 0.88-1.02 1.04-1.11 0.90-0.98	- 0.243 <0.001 <0.001 0.026 0.185 <0.001 0.005	- 0 1 1 1 0 1 1
						Facility-level - Location and general characteristics	Qualitative	Remoteness and provider type	Not for profit/Major cities (Ref.) For profit/Major cities Government/Major cities Not for profit/outside Major cities For profit/outside Major cities Government/outside Major cities	OR	N/A	N/A	N/A	N/A	Ref. 1.02 1.09 0.98 0.97 0.91	- 0.99-1.05 0.99-1.20 0.95-1.01 0.92-1.01 0.85-0.96	- 0.123 0.078 0.186 0.156 0.002	- 0 0 0 0 1
						Facility-level - Organisation	Quantitative	Primary care access: prevalence of after-hours medical practitioner visits	Per 10% increase	OR	N/A	N/A	N/A	N/A	1.21	1.19-1.24	<0.001	1
						Facility-level - Routine diagnosis and prescribing practices	Qualitative	Quality indicator - antipsychotics	Performing sub-optimally Other (Ref.)	OR	N/A	N/A	N/A	N/A	1.06 Ref.	1.02-1.09 -	0.002 -	1 -
						Facility-level - Routine diagnosis and prescribing practices	Qualitative	Quality indicator - sedative load	Performing sub-optimally Other (Ref.)	OR	N/A	N/A	N/A	N/A	1.06 Ref.	1.03-1.09 -	<0.001 -	1 -
						Facility-level - Routine diagnosis and prescribing practices	Qualitative	Quality indicator - opioids	Performing sub-optimally Other (Ref.)	OR	N/A	N/A	N/A	N/A	1.05 Ref.	1.01-1.08 -	0.018 -	1 -
	Outcome#2b Antibiotic non-use	Qualitative	Yes (vs No)	Resident	Administrative database	Facility-level - Location and general characteristics	Qualitative	State	NSW (Ref.) ACT QLD SA TAS VIC WA	OR	N/A	N/A	N/A	N/A	Ref. 0.76 1.08 0.94 1.44 0.97 1.29 1.28	- 0.46-1.23 0.41-2.83 0.80-1.09 1.19-1.73 0.72-1.31 1.12-1.48 1.05-1.54	- 0.262 0.881 0.405 <0.001 0.853 <0.001 0.013	- 0 0 0 1 0 1 1
						Facility-level - Location and general characteristics	Qualitative	Remoteness and provider type	Not for profit/Major cities (Ref.) For profit/Major cities Government/Major cities Not for profit/outside Major cities For profit/outside Major cities Government/outside Major cities	OR	N/A	N/A	N/A	N/A	Ref. 0.79 0.79 0.99 1.04 1.01	- 0.70-0.90 0.49-1.25 0.86-1.15 0.84-1.28 0.77-1.32	- <0.001 0.308 0.936 0.723 0.931	- 1 0 0 0 0
						Facility-level - Location and general characteristics	Qualitative	Facility volume	Q1 (Ref.) Q2 Q3 Q4	OR	N/A	N/A	N/A	N/A	Ref. 0.83 0.83 0.84	- 0.71-0.96 0.70-0.97 0.72-0.99	- 0.029 0.019 0.038	- 1 1 1
						Facility-level - Routine diagnosis and prescribing practices	Qualitative	Quality indicator - sedative load	Performing sub-optimally Other (Ref.)	OR	N/A	N/A	N/A	N/A	1.24 Ref.	1.08-1.41 -	0.002 -	1 -
						Facility-level - Organisation	Quantitative	Primary care access: prevalence of after-hours medical practitioner visits	Per 10% increase	OR	N/A	N/A	N/A	N/A	0.26	0.20-0.33	<0.001	1
Smith C.M., 2020	Outcome#1 Antibiotic prescribing per resident year	Quantitative	Number of prescriptions per resident year	Resident	Administrative database	Resident-level - Health status	Qualitative	Type of care	Nursing Residential (Ref.)	Incidence rate ratio	1.26 Ref.	1.17-1.35 -	N/R	1 -	1.21 Ref.	1.13-1.30 -	N/R	1 -	Resident-level: Gender, Age, Dementia, Respite care, Status at the end of study period
						Resident-level - Health status	Qualitative	Number of BNF chapters with repeated prescriptions (excluding antibiotics) -- simple measure of co-morbidity	0-1 (Ref.) 2-4 5-7 8 or more	Incidence rate ratio	Ref. 1.96 2.48 3.19	- 1.77-2.16 2.25-2.73 2.81-3.62	N/R	- 1 1 1	Ref. 1.94 2.38 2.89	- 1.76-2.14 2.16-2.62 2.54-3.28	N/R	- 1 1 1
						Resident-level - Health status	Qualitative	Number of reported infection episodes during study	0 (Ref.) 1 More than 1	Incidence rate ratio	Ref. 1.52 2.22	- 1.42-1.62 2.07-2.37	N/R	- 1 1	Ref. 1.44 2.09	- 1.35-1.54 1.96-2.24	N/R	- 1 1
						Resident-level - Other	Qualitative	Entered care home during the study period	Yes No (Ref.)	Incidence rate ratio	1.11 Ref.	1.06-1.17 -	N/R	1 -	1.37 Ref.	1.30-1.44 -	N/R	1 -
Sommer-Larsen S.D, 2021	Outcome#1 Prescription of antibiotics on day one	Qualitative	Yes (vs No)	Resident	Residents' charts	Resident-level - Devices/treatments	Qualitative	Antibiotic prophylaxis for urinary tract infection	Yes No (Ref.)	OR	2.84 Ref.	1.15-6.99 -	N/R	1 -	3.58 Ref.	1.08-11.8 -	N/R	1 -	Type of first contact between nursing home and general practitioner, Dipstick at nursing home, Dipstick at general practice , Urine culture at microbiology department
						Facility-level - Organisation	Qualitative	Urine culture at general practice	Yes No (i.e., urine culture at the closest microbiology department) (Ref.)	OR	0.25 Ref.	0.14-0.45 -	N/R	1 -	0.27 Ref.	0.13-0.56 -	N/R	1 -
Song S., 2021	Outcome#1 Days of antibiotic therapy	Quantitative	Days of treatment (DOT) per 1,000 days of skilled care (DOSC)	Facility	Administrative database	Facility-level - Location and general characteristics	Quantitative	No. of admissions per beds	N/R	Spearman rho	>0.6 to 1.0	N/R	<0.001	1	N/A	N/A	N/A	N/A	N/A
						Facility-level - Residents' characteristics	Quantitative	No. of hospitalizations per resident year	N/R	Spearman rho	>0.6 to 1.0	N/R	<0.001	1	N/A	N/A	N/A	N/A	N/A
						Facility-level - Residents' characteristics	Quantitative	Average resource utilization group nursing case-mix index	N/R	Spearman rho	>0.6 to 1.0	N/R	<0.001	1	N/A	N/A	N/A	N/A	N/A
						Facility-level - Residents' characteristics	Quantitative	Admissions from acute care	%	Spearman rho	>0.6 to 1.0	N/R	<0.001	1	N/A	N/A	N/A	N/A	N/A
						Facility-level - Residents' characteristics	Quantitative	Median length of stay	N/R	Spearman rho	-1.0 to -0.6	N/R	<0.001	1	N/A	N/A	N/A	N/A	N/A
	Outcome#3 Antibiotic starts	Quantitative	Number of antibiotic starts per 1,000 DOSC	Facility	Administrative database	Facility-level - Location and general characteristics	Quantitative	No. of admissions per beds	N/R	Spearman rho	>0.6 to 1.0	N/R	<0.001	1	N/A	N/A	N/A	N/A	N/A
						Facility-level - Residents' characteristics	Quantitative	Residents using Medicare	%	Spearman rho	>0.6 to 1.0	N/R	<0.001	1	N/A	N/A	N/A	N/A	N/A
						Facility-level - Residents' characteristics	Quantitative	No. of hospitalizations per resident year	N/R	Spearman rho	>0.6 to 1.0	N/R	<0.001	1	N/A	N/A	N/A	N/A	N/A
						Facility-level - Residents' characteristics	Quantitative	Average resource utilization group nursing case-mix index	N/R	Spearman rho	>0.6 to 1.0	N/R	<0.001	1	N/A	N/A	N/A	N/A	N/A
						Facility-level - Residents' characteristics	Quantitative	% of admission with CFS (cognitive function score) = 4 (severe impairment)	%	Spearman rho	-1.0 to -0.6	N/R	<0.001	1	N/A	N/A	N/A	N/A	N/A
						Facility-level - Residents' characteristics	Quantitative	Admissions from acute care	%	Spearman rho	>0.6 to 1.0	N/R	<0.001	1	N/A	N/A	N/A	N/A	N/A
						Facility-level - Organisation	Quantitative	No. of prescribers	N/R	Spearman rho	>0.6 to 1.0	N/R	<0.001	1	N/A	N/A	N/A	N/A	N/A
Stall N.M. et al. 2019	Outcome#1 Receiving any antibiotic in the last 30 days of life (included: all systemic antibiotics administered via the enteral or parenteral route; excluded: antifungals, antivirals, and topical agents)	Qualitative	Yes (vs No)	Resident	Administrative database	Resident-level - Demographic characteristics	Qualitative	Sex	Male Female (Ref.)	OR	N/A	N/A	N/A	N/A	1.33 Ref.	1.26-1.41 -	<0.001 -	1 -	Resident-level: ADL score, Geriatric medicine physician assessment in the year before death Facility-level: No. of nursing home beds
						Resident-level - Demographic characteristics	Quantitative	Age	Per 10 y	OR	N/A	N/A	N/A	N/A	0.95	0.92-0.98	0.004	1
						Resident-level - Demographic characteristics	Qualitative	Low-income status	Yes No (Ref.)	OR	N/A	N/A	N/A	N/A	1.08 Ref.	1.02-1.14 -	0.009 -	1 -
						Resident-level - Health status	Qualitative	Malignancy in the preceding 5 y before death	Yes No (Ref.)	OR	N/A	N/A	N/A	N/A	0.86 Ref.	0.75-0.99 -	0.03 -	1 -
						Resident-level - Health status	Qualitative	Bedbound status	Yes No (Ref.)	OR	N/A	N/A	N/A	N/A	0.87 Ref.	0.79-0.96 -	0.004 -	1 -
						Resident-level - Health status	Qualitative	Palliative care physician assessment in the year before death	Yes No (Ref.)	OR	N/A	N/A	N/A	N/A	0.74 Ref.	0.68-0.81 -	<0.001 -	1 -
						Resident-level - Other	Qualitative	Time in nursing home	>1 y ≤1 y (Ref.)	OR	N/A	N/A	N/A	N/A	0.75 Ref.	0.65-0.87 -	<0.001 -	1 -
						Facility-level - Location and general characteristics	Qualitative	Nursing home location	Urban Rural (Ref.)	OR	N/A	N/A	N/A	N/A	1.12 Ref.	1.01-1.25 -	0.03 -	1 -
Sundvall P.-D., 2015	Outcome#1 Being prescribed any antibiotics at all during 2011	Qualitative	Yes (vs No)	Resident	Administrative database	Resident-level - Demographic characteristics	Qualitative	Gender	Female Male (Ref.)	OR	1.27 Ref.	1.24–1.31 -	< 0.001 -	1 -	1.29 Ref.	1.25–1.32 -	< 0.001 -	1 -	Resident-level: age
						Resident-level - Health status	Qualitative	Care home resident	Yes No (Ref.)	OR	1.37 Ref.	1.31–1.44 -	< 0.001 -	1 -	1.24 Ref.	1.18–1.30 -	< 0.001 -	1 -
						Resident-level - Health status	Qualitative	Comorbidity	None (Ref.) One Two Three or more	OR	Ref. 1.83 2.33 3.33	- 1.75-1.92 2.23-2.43 3.20-3.46	- < 0.001 < 0.001 < 0.001	- 1 1 1	Ref. 1.82 2.28 3.22	- 1.74-1.91 2.18-2.39 3.10-3.35	- < 0.001 < 0.001 < 0.001	- 1 1 1
						Resident-level - Devices/treatments	Qualitative	Urinary catheter	Yes No (Ref.)	OR	4.78 Ref.	4.27–5.37 -	< 0.001 -	1 -	4.72 Ref.	4.20–5.32 -	< 0.001 -	1 -
	Outcome#2a Being prescribed at least one urinary tract infection (UTI) antibiotic during 2011 (UTI antibiotic: nitrofurantoin or trimethoprim)	Qualitative	Yes (vs No)	Resident	Administrative database	Resident-level - Demographic characteristics	Qualitative	Gender	Female Male (Ref.)	OR	2.57 Ref.	2.45-2.69 -	< 0.001 -	1 -	2.85 Ref.	2.72-2.99 -	< 0.001 -	1 -	None
						Resident-level - Demographic characteristics	Quantitative	Age	N/R	OR	1.03	1.03-1.04	< 0.001	1	1.01	1.00-1.01	0.003	1
						Resident-level - Health status	Qualitative	Care home resident	Yes No (Ref.)	OR	2.66 Ref.	2.51-2.82 -	< 0.001 -	1 -	2.12 Ref.	1.99-2.26 -	< 0.001 -	1 -
						Resident-level - Health status	Qualitative	Comorbidity	None (Ref.) One Two Three or more	OR	Ref. 1.65 2.12 2.82	- 1.53-1.79 1.97-2.28 2.64-3.02	- < 0.001 < 0.001 < 0.001	- 1 1 1	Ref. 1.67 2.04 2.61	- 1.54-1.81 1.89-2.20 2.44-2.80	- < 0.001 < 0.001 < 0.001	- 1 1 1
						Resident-level - Devices/treatments	Qualitative	Urinary catheter	Yes No (Ref.)	OR	8.08 Ref.	7.31-8.93 -	< 0.001 -	1 -	11.3 Ref.	10.1-12.6 -	< 0.001 -	1 -
	Outcome#2b Being prescribed at least one UTI antibiotic during 2011 -- AMONG ≥75 years WITHOUT a catheter	Qualitative	Yes (vs No)	Resident	Administrative database	Resident-level - Demographic characteristics	Qualitative	Gender	Female Male (Ref.)	OR	N/R	N/R	N/R	N/R	2.95 Ref.	2.80-3.09 -	< 0.001 -	1 -	None
						Resident-level - Demographic characteristics	Quantitative	Age	N/R	OR	N/R	N/R	N/R	N/R	1.01	1.00-1.01	0.004	1
						Resident-level - Health status	Qualitative	Care home resident	Yes No (Ref.)	OR	N/R	N/R	N/R	N/R	2.19 Ref.	2.05-2.34 -	< 0.001 -	1 -
						Resident-level - Health status	Qualitative	Comorbidity	None (Ref.) One Two Three or more	OR	N/R	N/R	N/R	N/R	Ref. 1.71 2.10 2.71	- 1.58-1.86 1.94-2.27 2.53-2.91	- < 0.001 < 0.001 < 0.001	- 1 1 1
	Outcome#2c Being prescribed at least one UTI antibiotic during 2011 -- AMONG ≥75 years WITH a catheter	Qualitative	Yes (vs No)	Resident	Administrative database	Resident-level - Demographic characteristics	Qualitative	Gender	Female Male (Ref.)	OR	N/R	N/R	N/R	N/R	1.46 Ref.	1.16-1.84 -	0.001 -	1 -	Resident-level: age, comorbidity
						Resident-level - Health status	Qualitative	Care home resident	Yes No (Ref.)	OR	N/R	N/R	N/R	N/R	1.40 Ref.	1.08-1.82 -	0.012 -	1 -
Tandan M., 2018	Outcome#1 Prevalence of antimicrobial use	Quantitative	Per 1,000 residents	Facility	Residents' charts	Facility-level - Residents' characteristics	Quantitative	% resident with a urinary catheter	N/R	IRR (incidence risk ratio)	N/A	N/A	N/A	N/A	1.04	1.0–1.05	N/R	1	Facility-level: % resident > 85 years, % male residents, Internal coordinating physician for medical care, Physician in charge of medical coordination may consult medical records of residents, Antimicrobial stewardship committee, Feedback to prescriber on antimicrobial consumption, Microbiological sample taken before antimicrobials started, Permission required for prescribing restricted antimicro…
	Outcome#2 Antimicrobial use	Qualitative	Yes (vs No)	Resident	Residents' charts	Resident-level - Devices/treatments	Qualitative	Presence of a urinary catheter	Yes No (Ref.)	OR	N/A	N/A	N/A	N/A	2.2 Ref.	1.5–3.1 -	N/R	1 -	Resident-level: Age, Sex Facility-level: Physician in charge of medical coordination may consult medical records of residents, Permission required for prescribing restricted antimicrobials, Antimicrobial treatment guideline, Use of a restrictive list of antimicrobials in LTCF, LTCF size.
						Facility-level - Location and general characteristics	Qualitative	Facility type	Nursing homes Intellectual disability facilities Mixed-care facility Others (Ref.)	OR	N/A	N/A	N/A	N/A	2.4 6.1 2.2 Ref.	1.1–5.2 2.0–18.4 0.9–5.1 -	N/R	1 1 0 -
						Facility-level - Organisation	Quantitative	Whole time equivalent healthcare assistant	N/R	OR	N/A	N/A	N/A	N/A	0.9	0.98–1.0	N/R	1
						Facility-level - Organisation	Qualitative	Internal coordinating physician for medical care	Yes No (Ref.)	OR	N/A	N/A	N/A	N/A	0.3 Ref.	0.2–0.6 -	N/R	1 -
						Facility-level - Organisation	Qualitative	Medical care provided by personal GP only	Yes No (Ref.)	OR	N/A	N/A	N/A	N/A	0.6 Ref.	0.7–1.0 -	N/R	1 -
						Facility-level - Routine AMS activities	Qualitative	Antimicrobial stewardship committee	Yes No (Ref.)	OR	N/A	N/A	N/A	N/A	0.2 Ref.	0.1–0.6 -	N/R	1 -
						Facility-level - Routine AMS activities	Qualitative	Feedback to prescriber on antimicrobial consumption	Yes No (Ref.)	OR	N/A	N/A	N/A	N/A	0.3 Ref.	0.1–0.6 -	N/R	1 -
						Facility-level - Routine diagnosis and prescribing practices	Qualitative	Microbiological sample taken before antimicrobials started	Yes No (Ref.)	OR	N/A	N/A	N/A	N/A	2.5 Ref.	1.3–4.6 -	N/R	1 -
Tandan M., 2019	Outcome#1a Resident’s current antimicrobial status: Second-line vs. First-line	Qualitative	Second-line (vs First-line)	Resident	Residents' charts	Resident-level - Demographic characteristics	Qualitative	Sex	Female Male (Ref.)	OR	N/A	N/A	N/A	N/A	0.6 Ref.	0.4 - 0.9 -	0.02 -	1 -	Resident-level: Age, Urinary catheter, Medical care provided by GP Facility-level: Therapeutic formulary available, LTCF types
						Facility-level - Routine AMS activities	Qualitative	Training of prescribers on antimicrobial use	Yes No (Ref.)	OR	N/A	N/A	N/A	N/A	0.2 Ref.	0.1 - 0.7 -	0.02 -	1 -
	Outcome#1b Resident’s current antimicrobial status: No antimicrobial vs first-line	Qualitative	No antimicrobial (vs First-line)	Resident	Residents' charts	Resident-level - Demographic characteristics	Qualitative	Sex	Female Male (Ref.)	OR	N/A	N/A	N/A	N/A	0.7 Ref.	0.5 - 0.9 -	0.02 -	1 -	Resident-level: Age, Medical care provided by GP Facility-level: Therapeutic formulary available , LTCF types, Training of prescribers on antimicrobial use
						Resident-level - Devices/treatments	Qualitative	Urinary catheter	Yes No (Ref.)	OR	N/A	N/A	N/A	N/A	0.52	0.3 - 0.8	0.02	1
Thompson N.D., 2016	Outcome#1 Prevalence of antimicrobial use (antimicrobials: systemic [oral, enteral, or parenteral] or inhaled antibacterial, antimycobacterial agents, antifungal, or antiviral agents)	Quantitative	Per 100 residents	By resident characteristics	Residents' charts	Resident-level - Health status	Qualitative	Resident type	Short stay Long stay	N/A (prevalence by resident type and Chi² test)	21.2% 9.7%	N/A	<.0001	1	N/A	N/A	N/A	N/A	N/A
						Resident-level - Devices/treatments	Qualitative	Device use	Yes No	N/A (prevalence by resident type and Chi² test)	23.5% 10.3%	N/A	<.0001	1	N/A	N/A	N/A	N/A	N/A
Travis L., 2020	Outcome#1 Prescription of penicillins	Qualitative	Yes (vs No)	Resident	Residents' charts	Resident-level - Other	Qualitative	Presence of an Antibiotic allergy labels (AAL)	Yes No (Ref.)	OR	N/A	N/A	N/A	N/A	0.43 Ref.	0.31-0.62 -	<0.001 -	1 -	Resident-level: Age, gender, use of agent for prophylaxis
	Outcome#2 Prescription of lincosamides	Qualitative	Yes (vs No)	Resident	Residents' charts	Resident-level - Other	Qualitative	Presence of an Antibiotic allergy labels (AAL)	Yes No (Ref.)	OR	N/A	N/A	N/A	N/A	4.81 Ref.	2.10-11.01 -	<0.001 -	1 -
	Outcome#3 Prescription of macrolides	Qualitative	Yes (vs No)	Resident	Residents' charts	Resident-level - Other	Qualitative	Presence of an Antibiotic allergy labels (AAL)	Yes No (Ref.)	OR	N/A	N/A	N/A	N/A	2.03 Ref.	1.22 -	3.39 -	1 -
	Outcome#4 Prescription of tetracyclines	Qualitative	Yes (vs No)	Resident	Residents' charts	Resident-level - Other	Qualitative	Presence of an Antibiotic allergy labels (AAL)	Yes No (Ref.)	OR	N/A	N/A	N/A	N/A	1.54 Ref.	1.03 -	2.29 -	1 -
van der Steen J.T., 2002	Outcome #1 Withholding antibiotic treatment	Qualitative	Yes (vs No)	Resident	Questionnaires completed by physicians	Resident-level - Health status	Quantitative	BANS-S score (severity of dementia)	Per 5-point increase	OR	N/R	N/R	N/R	1	2.2	1.6-2.9	N/R	1	Age, severity of dementia, no. Of pneumonia physical symptoms and signs, insufficient drinking last week, dehydrated (sverely or mildly), treatment in summer months, aspiration of possible or probable cause of pneumonia, patient has not had pneumonia previously in the last 12 months.
						Resident-level - Health status	Quantitative	No. of pneumonia physical symptoms and signs, of 8	Per symptom more	OR	N/R	N/R	N/R	1	1.5	1.2-1.8	N/R	1
						Resident-level - Health status	Qualitative	Insufficient drinking last week	Insufficient drinking (<1500 mL/day) Sufficient drinking (Ref.)	OR	N/R	N/R	N/R	1 -	2.7 Ref.	1.7-4.5 -	N/R	1 -
						Resident-level - Health status	Qualitative	Dehydrated	Dehydrated (severely or mildly) Not dehydrated (Ref.)	OR	5.6 Ref.	3.9-8.3 -	N/R	1 -	2.7	1.6-4.4	N/R	1
						Resident-level - Health status	Qualitative	Aspiration as a possible or probable cause of pneumonia	Yes No (Ref.)	OR	N/R	N/R	N/R	1 -	1.8 Ref.	1.1-2.9 -	N/R	1 -
						Resident-level - Health status	Qualitative	Patient has not had pneumonia previously in the last 12 months	Yes (no antecedent) No (Ref.)	OR	N/R	N/R	N/R	1 -	2.0 Ref.	1.1-3.4 -	N/R	1 -
						Other contextual - Year / season	Qualitative	Treatment in summer months	Yes No (Ref.)	OR	N/R	N/R	N/R	1 -	2.2 Ref.	1.3-3.8 -	N/R	1 -
Wojkowska-Mach J., 2021	Outcome#1 Prevalence of antimicrobial consumption (AMC) (included: all oral, rectal, intramuscular, and intravenous treatments with antibacterials for systemic use, inhaled antibiotic treatments; excluded: antimicrobial agents for topical use)	Quantitative	Number of residents with antimicrobials on the day of survey divided by the number of residents in LTCFs multiplied by 1,000	Country	Residents' charts	Other contextual - Country-level potential determinants	Quantitative	Elderly population (65+)	%	Spearman’s rho	− 0.381	N/A	<0.05	1	N/A	N/A	N/A	N/A	N/A
						Other contextual - Country-level potential determinants	Quantitative	Health resources - Physicians	Per 1000 inhabitants	Spearman’s rho	0.318	N/A	<0.05	1	N/A	N/A	N/A	N/A	N/A
N/A	Not applicable
N/R	Not reported

## Sheet: TableS9_AB_volume_HILL
Factors associated with the overall volume of antibiotic prescriptions			Results of the qualitative synthesis	Hill's criteria for causation
				Temporality (no. of longitudinal studies / no. of studies that found the trend)	Strength (RR, OR and 95%CI)	Dose–response relationship	Internal consistency (no. of studies including adjusted analysis / no. of studies that found the trend)	Reproducibility (no. of studies that found a statistically significant association / no. of studies that investigated this factor)
Prescriber-level factors	Professional characteristics	Graduation in Canada	Negative trend	n=1/1	(Daneman N., 2017) aOR 1.10 (outside Canada) [1.01–1.20]	N/A	n=1/1	n=1/1
		Training in bioethics	Negative trend	n=0/1	(Pengo V., 2017) aOR 2.095 90%CI[1.577–2.783]	N/A	n=1/1	n=1/1
		No. patients in palliative care	Positive trend	n=0/1	N/R	N/R	n=0/1	n=1/1
	Prescribing habits	AB prescription rate year n-1	Positive trend	n=1/1	(Daneman N., 2017) aOR (extreme-high category vs average) 1.87 [1.70–2.06]	Yes	n=1/1	n=1/1
		Other medication prescription rate year n-1	Positive trend	n=1/1	(Quinn K.L., 2019) OR 6.24 [2.90–13.39]	No	n=0/1	n=1/1
	Attitudes	Respect individual's wishes	Negative trend	n=0/1	(Pengo V., 2017) aOR 1.458 90%CI[1.080–1.968]	N/A	n=1/1	n=1/1
		Patient's death	Positive trend	n=0/1	(Pengo V., 2017) aOR 0.664 90%CI[1.080–1.968]	N/A	n=1/1	n=1/1
Resident-level factors	Demographic characteristics	Income level	Positive trend	n=1/1	(Stall N.M. et al. 2019) aOR 1.08 [1.02-1.14]	N/A	n=1/1	n=1/1
		Marital status	Positive trend	n=1/1	(Saxena F.E., 2019) aRR 1.13 [1.08-1.17]	N/A	n=1/1	n=1/1
	Health status -- General status	Comorbidities	Positive trend	n=5/5	(Brown K.A., 2020) aRR Ref. 1.18 [1.16–1.20] 1.32 [1.30–1.34] 1.47 [1.45–1.50] (Smith C.M., 2020) aIRR Ref. 1.94 [1.76-2.14] 2.38 [2.16-2.62] 2.89 [2.54-3.28]	Yes	n=5/5	n=5/8
		Limited life-expectancy	Positive trend	n=1/2	N/R	N/A	n=0/2	n=2/2
		Dementia	Negative trend	n=6/6	(van der Steen J.T., 2002) aOR (per 5pt increase of the BANS-S score) 2.2 [1.6-2.9] (Saxena F.E., 2019) (yes vs no) aRR 0.81 [0.79-0.83]	Yes	n=5/6	n=6/9
		Not always able to make themselves understood/to understand others	Negative trend	n=1/1	(Saxena F.E., 2019) aRR Ref. 0.93 [0.89-0.96] 0.82 [0.77-0.87]	Yes	n=1/1	n=1/1
		Palliative care asessement	Negative trend	n=1/1	(Stall N.M. et al. 2019) aOR 0.74 [0.68-0.81]	N/A	n=1/1	n=1/1
		Nb days emergency departement	Positive trend	n=1/1	(Brown K.A., 2020) aRR 0d (Ref.) / 1–7d / ≥8d Ref. 1.54 [1.52–1.56] 1.69 [1.66–1.73]	Yes	n=1/1	n=1/1
		Short potential discharge	Positive trend	n=1/1	N/R	N/R	n=1/1	n=1/1
		Insufficient drinking/deshydratated	Negative trend	n=1/1	(van der Steen J.T., 2002) aOR 2.7 [1.7-4.5]	N/A	n=1/1	n=1/1
	Health status -- History of infection	History of UTI, SSTI, other	Positive trend	n=4/5	(Smith C.M., 2020) aRR 0 (Ref.) 1 infection episode More than 1 Ref. - 1.44 [1.35-1.54] 2.09 [1.96-2.24]	Yes	n=4/5	n=5/6
		Presence of resistant infectious organisms	Positive trend	n=1/1	N/R	N/A	n=1/1	n=1/1
	Health status - non specific signs	New/worsening mental health symptoms	Positive trend	n=0/3	(Mayne S., 2018) aOR 8.9 [3.1-26]	N/A	n=2/3	n=3/5
		New/worsening difficulties with ambulation…	Positive trend	n=1/2	(Kolodziej L.M., 2022) OR (loss of appetite) 1.30 [1.05–1.55]	N/A	n=0/2	n=2/2
	Health status -- signs and symptoms of infection	Fever	Positive trend	n=2/4	(Kistler C.E., 2020) OR Temperature is 97.5°F [36.4°C] (Ref.) Temperature is 101.5°F [38.6°C] Temperature is 99.5°F [37.5°C] Temperature is 96.5°F [35.8°C] Ref. 4.65 [4.05-5.33] 1.89 [1.68-2.14] 0.95 [0.84-1.07]	Yes	n=2/4	n=4/6
		Specific symptoms of UTI	Positive trend	n=2/4	(Mayne S., 2018) aOR 10 [2.2-47]	N/A	n=1/4	n=4/5
		Aspiration as probable cause of pneumonia	Negative trend	n=1/1	(van der Steen J.T., 2002) aOR (wilholding AB) 1.8 [1.1-2.9]	N/A	n=1/1	n=1/1
	Lab tests results	Positive urinary/dipstick results	Positive trend	n=2/3	(Kolodziej L.M., 2022) OR 1.5 [1.31–1.83]	N/A	n=0/3	n=3/4
	Devices/treatments	Urinary catheter	Positive trend	n=7/12	(Brown K.A., 2020) (outcome: all AB) aRR 2.06 [2.02–2.11] (outcome: UTI AB) aRR 3.56 [3.45–3.69] (Saxena F.E., 2019) (outcome: all AB) aRR 2.79 [2.67-2.91]	N/A	n=8/12	n=12/14
		Feeding tube	Positive trend	n=2/2	(Brown K.A., 2020) (outcome: all AB) aRR 1.26 [1.20–1.32] (Saxena F.E., 2019) aRR 1.20 [1.06-1.35]	N/A	n=2/2	n=2/2
		Dialysis	Negative trend	n=1/1	(Brown K.A., 2020) (outcome: all AB) aRR 0.92 [0.86–0.98] (outcome: UTI AB) aRR 0.64 [0.55–0.73]	N/A	n=1/1	n=1/2
		Tracheostomy	Positive trend	n=1/1	(Saxena F.E., 2019) aRR 1.91 [1.22-2.99]	N/A	n=1/1	n=1/1
		PPI treatment	Positive trend	n=1/1	(Roughead E.E., 2009) aRR 1.23 [1.21-1.24]	N/A	n=1/1	n=1/1
		Full scope treatment…	Positive trend	n=0/1	(Kistler C.E., 2020) OR Comfort care measures (Ref.) Full scope of treatment Limited additional interventions Ref. - 1.23 [1.11-1.37] 1.13 [1.01-1.26]	N/A	n=0/1	n=1/1
	AB request	From resident/ family	Positive trend	n=0/1	(Kistler C.E., 2020) OR No antibiotic request (Ref.) Antibiotic request from resident Antibiotic request from family Ref. - 1.70 [1.44-2.02] 1.65 [1.40-1.95]	N/A	n=0/1	n=1/1
	Other factors	New entry	Positive trend	n=3/3	(Saxena F.E., 2019) aRR 1.27 [1.23-1.30] (Smith C.M., 2020) aIRR 1.37 [1.30-1.44]	N/A	n=3/3	n=3/3
Facility-level factors	Residents' characteristics (at the facility-level)	% of admissions from acute care	Positive trend	n=1/1	N/R	N/R	n=0/1	n=1/1
		Infection rate	Positive trend	n=3/4	(Bennett N., 2018) aRR (per 0.1 change in proportion of residents) 1.64 [1.33-2.02]	Yes	n=3/4	n=4/6
		% of residents with feeding tubes	Positive trend	n=1/1	(Loeb M., 2004) Estimate of Regression Coefficient 1.46	Yes	n=1/1	n=1/1
	Organisation -- Human resources	Nurse practitioner or physician assistant	Positive trend	n=0/1	(Hendricksen M, 2021) aOR 3.02 [1.54-5.94]	N/A	n=1/1	n=1/1
		Staff turnover	Positive trend	n=0/1	(Olsho L.E.W., 2013) aRTI (outcome: AB RTIs) 3.48 [1.47-8.22]	N/A	n=1/1	n=1/1
	Organisation -- Management	Internal coordinationg physician	Negative trend	n=0/1	(Tandan M., 2018) aOR 0.3 [0.2-0.6]	N/A	n=1/1	n=1/1
		Recent director of nursing change	Negative trend	n=0/1	(Olsho L.E.W., 2013) aRR 0.21 [0.06-0.70]	N/A	n=1/1	n=1/1
	Organisation -- External coordination	After-hours medical practitioner visits	Positive trend	n=1/1	(Sluggett J.K., 2021) aOR (per 10% increase) 1.10 [1.01-1.21]	Yes	n=1/1	n=1/1
		No. Of prescribers	Positive trend	n=1/1	N/R	Yes	n=0/1	n=1/1
		% of physician prescribers	Negative trend	n=0/1	(Olsho L.E.W., 2013) aRR 0.95 [0.89-0.99]	Yes	n=1/1	n=1/1
		Urine culture sent at the GP practice	Negative trend	n=1/1	(Sommer-Larsen S.D, 2021) aOR 0.27 [0.13-0.56]	N/A	n=1/1	n=1/1
	Organisation -- Information system	IT integration in administrative activities	Positive trend	n=0/1	(Cohen C.C., 2022) aOR 1.072 [1.025-1.122]	N/A	n=1/1	n=1/1
	AB request	AB request from nurse	Positive trend	n=0/1	(Kistler C.E., 2020) OR 1.59 [1.37-1.85]	N/A	n=0/1	n=1/1
	Routine diagnosis and prescribing practices	Urine culture	Positive trend	n=1/1	(Brown K.A., 2020) aRR (outcome: all AB) 1.21 [1.18–1.23] (outcome: UTI AB) 1.33 [1.28–1.38]	N/A	n=1/1	n=1/1
		Microbiological sample taken before AB started	Positive trend	n=0/1	(Tandan M., 2018) aOR 2.5 [1.3–4.6]	N/A	n=1/1	n=1/1
		AB use	Positive trend	n=0/1	(Daneman N., 2011) aOR Quintile 1 (lowest prevalence, Ref.) Quintile 2 Quintile 3 Quintile 4 Quintile 5 Ref. - 2.0 [1.7–2.5] 2.7 [2.2–3.3] 3.7 [3.0–4.4] 5.5 [4.5–6.6]	Yes	n=0/1	n=1/1
Prescription-level factors	AB class	AB class	Positive trend	n=1/1	N/R	N/A	n=1/1	n=1/1
Other contextual factors	Year/Season	Summer season	Negative trend	n=2/2	(van der Steen J.T., 2002) aOR 2.2 [1.3-3.8]	N/A	n=2/2	n=2/2
	Country-level factors	Population age	Negative trend	n=0/1	N/R	Yes	n=0/1	n=1/1
		Health resources - Physicians	Positive trend	n=0/1	N/R	Yes	n=0/1	n=1/1
AB: antibiotic; IT: information technology; N/A: not applicable; N/R: not reported; PPI: proton-pump inhibitor; SSTI: skin and soft tissue infection; UTI: urinary tract infection

## Sheet: TableS10_AB_inap_FACT_INVEST
First author, date of publication	Study design	Quality of reporting score /16	Outcome	Sample size -- facilities	Sample size -- residents	Sample size -- prescribers		Prescriber-level factors investigated							Resident-level factors investigated													Facility-level factors investigated
								Prescriber-effect	Demographic characteristics		Professional characteristics		Prescribing habits		Demographic characteristics			Health status -- General status				Health status -- History of infection	Lab tests results	Devices/treatments	Other factors			Facility-effect	Location and general characteristics							Residents' characteristics (aggregated at the facility-level)										Organisation -- Human resources			Other factors
									Age	Gender	Graduation location	Practice location	AB prescription rate year n-1		Gender	Age	Ethnicity	Comorbidities	Dementia	Frailty, requires assistance, dependence	Hospitalisation	History of UTI, SSTI, other	Lab results received prior to prescription	Urinary catheter	AB allergy	Advance directives		Facility-effect	Inter-state/region variation	Urban vs rural	Status/location	Size	Activity level / volume	Type of facility	Proximity to acute care facility	Gender	Age	% White residents	Married	% Medicaid/Medicare residents	Case mix/dependence	% of residents with severe cognitive imparirment / dementia	% of admissions from acute care	Hospitalizations	Infection rate	Nursing assistants	Nurses	Staff turnover	Quality measures
Appaneal H.J., 2021	Cohort study	9	Outcome#1 Suboptimal facilities (vs optimal facilities)	n = 120	n = 21,938	N/A		N/A	N/A	N/A	N/A	N/A	N/A		N/A	N/A	N/A	N/A	N/A	N/A	N/A	N/A	N/A	N/A	N/A	N/A		N/A	CLC (South / Midwest / Northeast / West)	Rural campus	N/A	N/A	Average daily census size >100	N/A	Proximity to acute care facility	male	age	white, hispanic	married	N/A	N/A	N/A	N/A	N/A	Incident UTI rate per 10000bed-days	Nurse aide hours per resident day	Staffing - registred nurses (RN) - Hours per resident day Staffing - licensed practical nurse (LPN) - Hours per resident day Staffing - total nurse staff - Hours per resident day	N/A	Quality measures (e.g., short stay residents with newly received antipsychotic medication, moderate or severe pain, new or worse pressure ulcer, improvement in function, high-risk resident pressure ulcer)
Bennett N., 2019	Cross-sectional study	10	Outcome#1 Duration of antimicrobial prescribing for a skin and soft tissue infection indication	n = 292	n = 12,307	N/A		N/A	N/A	N/A	N/A	N/A	N/A		Male / Female	Age	N/A	N/A	N/A	N/A	Hospitalisation in last 30 days -- Yes / No	N/A	N/A	N/A	Allergies to antimicrobial agent(s) -- Yes / No	N/A		N/A	N/A	N/A	N/A	N/A	N/A	N/A	N/A	N/A	N/A	N/A	N/A	N/A	N/A	N/A	N/A	N/A	N/A	N/A	N/A	N/A	N/A
Daneman N., 2013	Cohort study	13	Outcome#1 Prolonged treatment duration	n = 630	n = 50,061	N/A		Inter-prescriber variation	N/A	N/A	N/A	N/A	N/A		N/A	N/A	N/A	N/A	N/A	N/A	N/A	N/A	N/A	N/A	N/A	N/A		N/A	N/A	N/A	N/A	N/A	N/A	N/A	N/A	N/A	N/A	N/A	N/A	N/A	N/A	N/A	N/A	N/A	N/A	N/A	N/A	N/A	N/A
Daneman N., 2017	Cohort study	13	Outcome#2 Use of prolonged antibiotic treatment duration	N/A	n = 93,132	n = 1,695		N/A	< 45 / 45–55 / 56–65 / ≥ 66	Male / Female	Outside Canada / Canada	Urban / Rural	Historical prescribing pattern to use prolonged treatment durations (year n-1) Extreme-high / High / Average / Low / Extreme-low		N/A	N/A	N/A	N/A	N/A	N/A	N/A	N/A	N/A	N/A	N/A	N/A		N/A	N/A	N/A	N/A	N/A	N/A	N/A	N/A	N/A	N/A	N/A	N/A	N/A	N/A	N/A	N/A	N/A	N/A	N/A	N/A	N/A	N/A
Hutt E., 2008	Cohort study	11	Outcome#1 Antibiotic administration within 4 hours of order	n = 16	n = 389 episodes of NHAP	N/A		N/A	N/A	N/A	N/A	N/A	N/A		Male / Female	Age	African American -- Yes / No	Comorbidity COPD, CHF -- Yes / No	N/A	Fonctional status	N/A	N/A	N/A	N/A	N/A	Resuscitation status—DNR		N/A	N/A	Urban vs rural	N/A	Number of beds	N/A	N/A	N/A	N/A	N/A	N/A	N/A	N/A	N/A	N/A	N/A	N/A	N/A	Licensed certified nurse assistant hours per resident per day -- Licensed ratio low / Licensed ratio mid / Licensed ratio high	Licensed nurse hours per resident per day -- Licensed ratio low / Licensed ratio mid (0.9—1.2 hrpd) / Licensed ratio high (.1.2 hrpd)	Turnover rate -- No. of newly hired licensed nurses and CNAs in the facility during the past year, divided by the no. of licensed nurses and CNAs on staff at the time the questionnaire was completed.	N/A
Hutt E., 2008	Cohort study	11	Outcome#2 Antibiotic choice	n = 16	n = 389 episodes of NHAP	N/A		N/A	N/A	N/A	N/A	N/A	N/A		Male / Female	Age	African American -- Yes / No	Comorbidity COPD, CHF -- Yes / No	N/A	Fonctional status	N/A	N/A	N/A	N/A	N/A	Resuscitation status—DNR		N/A	N/A	Urban vs rural	N/A	Number of beds	N/A	N/A	N/A	N/A	N/A	N/A	N/A	N/A	N/A	N/A	N/A	N/A	N/A	Licensed certified nurse assistant hours per resident per day -- Licensed ratio low / Licensed ratio mid / Licensed ratio high	Licensed nurse hours per resident per day -- Licensed ratio low / Licensed ratio mid (0.9—1.2 hrpd) / Licensed ratio high (.1.2 hrpd)	Turnover rate -- No. of newly hired licensed nurses and CNAs in the facility during the past year, divided by the no. of licensed nurses and CNAs on staff at the time the questionnaire was completed.	N/A
Hutt E., 2008	Cohort study	11	Outcome#3 Timing appropriate to severity	n = 16	n = 389 episodes of NHAP	N/A		N/A	N/A	N/A	N/A	N/A	N/A		Male / Female	Age	African American -- Yes / No	Comorbidity COPD, CHF -- Yes / No	N/A	Fonctional status	N/A	N/A	N/A	N/A	N/A	Resuscitation status—DNR		N/A	N/A	Urban vs rural	N/A	Number of beds	N/A	N/A	N/A	N/A	N/A	N/A	N/A	N/A	N/A	N/A	N/A	N/A	N/A	Licensed certified nurse assistant hours per resident per day -- Licensed ratio low / Licensed ratio mid / Licensed ratio high	Licensed nurse hours per resident per day -- Licensed ratio low / Licensed ratio mid (0.9—1.2 hrpd) / Licensed ratio high (.1.2 hrpd)	Turnover rate -- No. of newly hired licensed nurses and CNAs in the facility during the past year, divided by the no. of licensed nurses and CNAs on staff at the time the questionnaire was completed.	N/A
Hutt E., 2008	Cohort study	11	Outcome#4 10—14 day course	n = 16	n = 389 episodes of NHAP	N/A		N/A	N/A	N/A	N/A	N/A	N/A		Male / Female	Age	African American -- Yes / No	Comorbidity COPD, CHF -- Yes / No	N/A	Fonctional status	N/A	N/A	N/A	N/A	N/A	Resuscitation status—DNR		N/A	N/A	Urban vs rural	N/A	Number of beds	N/A	N/A	N/A	N/A	N/A	N/A	N/A	N/A	N/A	N/A	N/A	N/A	N/A	Licensed certified nurse assistant hours per resident per day -- Licensed ratio low / Licensed ratio mid / Licensed ratio high	Licensed nurse hours per resident per day -- Licensed ratio low / Licensed ratio mid (0.9—1.2 hrpd) / Licensed ratio high (.1.2 hrpd)	Turnover rate -- No. of newly hired licensed nurses and CNAs in the facility during the past year, divided by the no. of licensed nurses and CNAs on staff at the time the questionnaire was completed.	N/A
Kistler C.E. , 2017	Cohort study	11	Outcome#1 Antibiotic treatment duration	n = 31	n = 260 prescriptions	N/A		N/A	N/A	N/A	N/A	N/A	N/A		N/A	N/A	N/A	N/A	N/A	N/A	N/A	N/A	N/A	Resident with an indwelling catheter -- Yes / No	N/A	N/A		N/A	N/A	N/A	N/A	N/A	N/A	N/A	N/A	N/A	N/A	N/A	N/A	N/A	N/A	N/A	N/A	N/A	N/A	N/A	N/A	N/A	N/A
Montgomery P. , 1995	Cohort study	13	Outcome#1 Duration of antibiotic therapy	n = 37	n = 979 antimicrobial courses	N/A		N/A	N/A	N/A	N/A	N/A	N/A		N/A	N/A	N/A	N/A	N/A	N/A	N/A	N/A	N/A	N/A	N/A	N/A		N/A	N/A	N/A	Urban propriatery / Urban non-propriatery / Rural	N/A	N/A	N/A	N/A	N/A	N/A	N/A	N/A	N/A	N/A	N/A	N/A	N/A	N/A	N/A	N/A	N/A	N/A
Montgomery P. , 1995	Cohort study	13	Outcome#2 Appropriateness of antimicrobial course	n = 37	n = 979 antimicrobial courses	N/A		N/A	N/A	N/A	N/A	N/A	N/A		N/A	N/A	N/A	N/A	N/A	N/A	N/A	N/A	N/A	N/A	N/A	N/A		N/A	N/A	N/A	Urban propriatery / Urban non-propriatery / Rural	N/A	N/A	N/A	N/A	N/A	N/A	N/A	N/A	N/A	N/A	N/A	N/A	N/A	N/A	N/A	N/A	N/A	N/A
Phillips C.D., 2012	Cross-sectional study	11	Outcome#1 Presence of any signs or symptoms associated with a symptomatic urinary tract infection	n = 4	n = 151 residents (204 prescriptions)	N/A		N/A	N/A	N/A	N/A	N/A	N/A		Male / Female	Age	Race	N/A	Cognitive Performance Scale	Activities of Daily Living Hierarchy	N/A	N/A	Lab results received prior to prescription	N/A	N/A	N/A		NH (A, B, C, D)	N/A	N/A	N/A	N/A	N/A	N/A	N/A	N/A	N/A	N/A	N/A	N/A	N/A	N/A	N/A	N/A	N/A	N/A	N/A	N/A	N/A
Pulia M., 2018	Cross-sectional study	12	Outcome#1 Inappropriate antibiotic use	n = 5	n = 735	N/A		N/A	N/A	N/A	N/A	N/A	N/A		Male / Female	Age	N/A	N/A	N/A	N/A	N/A	Skin/Soft Tissue (Ref.) Lower Respiratory Tract Urinary Tract	N/A	N/A	N/A	N/A		N/A	N/A	N/A	N/A	N/A	N/A	N/A	N/A	N/A	N/A	N/A	N/A	N/A	N/A	N/A	N/A	N/A	N/A	N/A	N/A	N/A	N/A
Song S., 2021	Cohort study	12	Outcome#2 Length of therapy	n = 29	N/R	N/A		N/A	N/A	N/A	N/A	N/A	N/A		N/A	N/A	N/A	N/A	N/A	N/A	N/A	N/A	N/A	N/A	N/A	N/A		N/A	N/A	Urban level	N/A	No. of beds	No. of admissions per bed Occupancy rate (%)	N/A	N/A	% Female	% aged <65 y	% White % Black	N/A	Residents using Medicare (%)	Average resource utilization group nursing case-mix index	% of admission with CFS = 4 (severe impairment)	Admissions from acute care (%)	N. of hospitalizations per resident year Rehospitalization rate	Residents with urinary tract infection (%)	Direct-care staff hours per resident day CNA hours/resident/day	RN hours/resident/day Proportion of skilled nursing facility days	N/A	CMS star rating
van Buul L., 2015	Cohort study	12	Outcome#1 Appropriateness of treament decision (all infections)	n = 10	n = 707	N/R		The physician	N/A	N/A	N/A	N/A	N/A		N/A	N/A	N/A	COPD - Yes / No	Dementia - Yes / No	N/A	N/A	N/A	N/A	Urinary catheter - Yes / No	N/A	N/A		N/A	N/A	N/A	N/A	N/A	N/A	Psychogeriatric units / Somatic units / Rehabilitation units	N/A	N/A	N/A	N/A	N/A	N/A	N/A	N/A	N/A	N/A	N/A	N/A	N/A	N/A	N/A
van Buul L., 2015	Cohort study	12	Outcome#2 Appropriateness of treament decision (respiratory tract infection consultations)	n = 10	n = 707	N/R		The physician	N/A	N/A	N/A	N/A	N/A		N/A	N/A	N/A	COPD - Yes / No	Dementia - Yes / No	N/A	N/A	N/A	N/A	Urinary catheter - Yes / No	N/A	N/A		N/A	N/A	N/A	N/A	N/A	N/A	Psychogeriatric units / Somatic units / Rehabilitation units	N/A	N/A	N/A	N/A	N/A	N/A	N/A	N/A	N/A	N/A	N/A	N/A	N/A	N/A	N/A
Vergidis P., 2011	Cohort study	12	Outcome#1 Appropriateness of antimicrobial use	n = 5,035	n = 103,763	N/A		N/A	N/A	N/A	N/A	N/A	N/A		Male / Female	Age	Race	COPD - Yes / No Non significant: Diabetes mellitus; Renal disease	Dementia - Yes / No	N/A	N/A	N/A	N/A	N/A	N/A	N/A		N/A	N/A	N/A	N/A	N/A	N/A	N/A	N/A	N/A	N/A	N/A	N/A	N/A	N/A	N/A	N/A	N/A	N/A	N/A	N/A	N/A	N/A
Bold:	Adjusted analysis
	Not statistically significant (5%)
	Statistically significant (5%)
N/A	Not applicable

## Sheet: TableS11_AB_inap_RESULTS
First author, date of publication	Outcome					Factors associated with the outcome				Measure of association - nature	Unadjusted analysis				Adjusted analysis
	Definition	Nature	Unit / categories	Level of assessement	Data source	Type	Nature	Definition	Unit / categories and reference		Measure of association - Crude value	95%CI	p-value	Significant (5%) 1: yes; 0: no	Measure of association - Adjusted value	95%CI	p-value	Significant (5%) 1: yes; 0: no	Adjustement variables
Appaneal H.J., 2021	Outcome#1 Suboptimal facilities (vs optimal facilities) (Suboptimal facilities: those with rates of potentially suboptimal antibiotic treatment at or above the median, i.e. 6.8 per 10,000 bed-days; potentially suboptimal antibiotic treatment was defined as use of a suboptimal (i) initial antibiotic drug choice; (ii) dose frequency, and/or (iii) excessive treatment duration)	Qualitative	Suboptimal facities (vs optimal facilities)	Facility	Administrative database	Facility-level - Residents' characteristics	Quantitative	Incident rate of urinary tract infection	Per 10,000 bed-days Adjusted analysis: per unit increase in the incident rate of urinary tract infection	Unadjusted analysis: Wilcoxon rank-sum test Adjusted analysis: OR	Median rate: 15.9/10,000 7.6/10,000	N/A	<0.001	1	4.9 Ref.	2.3-10.3 -	N/R	1 -	N/R
Bennett N., 2019	Outcome#1 Duration of antimicrobial prescribing for a skin and soft tissue infection indication (for prescriptions with known start dates <6 months prior to the survey day)	Quantitative	Days	Prescription	Residents' charts	Prescription-level	Qualitative	Agent administered as prophylactic	Yes No (Ref.)	RR	N/A	N/A	N/A	N/A	1.63 Ref.	1.08-2.52 -	N/R	1 -	Resident or prescription-level: Gender, Allergies to antimicrobial agent(s), Indication documented by clinicial?, Specific indication observed by surveyor?, Agent administered as prophylactic?, Type of antimicrobial, Route of administration, Frequency of administration, Review/stop date recorded?
						Prescription-level	Qualitative	Type of antimicrobial	Antibacterial Antiviral/anti-parasitic Antifungal (Ref.)	RR	N/A	N/A	N/A	N/A	0.73 1.17 Ref.	0.54-0.98 0.44-3.83 -	N/R	1 0 -
						Prescription-level	Qualitative	Route of administration	Topical Non-topical (Ref.)	RR	N/A	N/A	N/A	N/A	1.47 Ref.	1.08-2.02 -	N/R	1 -
						Prescription-level	Qualitative	Frequency of administration	PRN (as needed) Specific (Ref.)	RR	N/A	N/A	N/A	N/A	2.10 Ref.	1.42-3.11 -	N/R	1 -
						Prescription-level	Qualitative	Review/stop date recorded	Yes No (Ref.)	RR	N/A	N/A	N/A	N/A	0.33 Ref.	0.25-0.43 -	N/R	1 -
Daneman N., 2013	Outcome#1 Prolonged treatment duration (i.e. >7 days)	Qualitative	Yes (vs No)	Resident	Administrative database	Prescriber-level - Prescriber effect	N/R	Random effect for provider	A summary measure of the impact of provider estimated by the relative odds of prolonged antibiotics prescribed by the 75th percentile vs the 25th percentile of prescribers.	OR	N/A	N/A	N/A	N/A	3.84	N/R	<0.001	1	Resident-level: Demographic (Age, Female, Recent hospitalization (within 90 d), time in long-term care); Health system use (Prescription drugs in past 12 mo, Emergency department visit within 12 mo, Inpatient hospitalization in past 12 mo, “Do not resuscitate” order, “Do not hospitalize” order); Comorbidity (Diabetes mellitus, Atherosclerotic heart disease, Congestive heart failure, Peripheral va…
Daneman N., 2017	Outcome#2 Use of prolonged antibiotic treatment duration	Qualitative	Yes (vs No)	Patient–physician pairing	Administrative database	Prescriber-level - Demographic characteristics	Qualitative	Age	< 45 (Ref.) 45–55 56–65 ≥ 66	OR	N/A	N/A	N/A	N/A	Ref. 1.04 1.11 1.36	- 0.90–1.21 0.96–1.28 1.15–1.59	N/R	- 0 0 1	Resident-level: age, sex, diabetes mellitus, hypertension, atherosclerotic heart disease, stroke, peripheral vascular disease, dementia, cancer, chronic obstructive pulmonary disease/asthma, Parkinson disease, gastrointestinal disease, liver disease, renal disease, assistance with transferring, dressing, eating, toileting or hygiene, incontinence of bowel or bladder, impairment of hearing, vision…
						Prescriber-level - Demographic characteristics	Qualitative	Sex	Male (Ref.) Female	OR	N/A	N/A	N/A	N/A	Ref. 0.81	- 0.73–0.91	N/R	- 1
						Prescriber-level - Prescribing habits	Qualitative	Historical prescribing pattern in 2013 (i.e. year n-1) to use prolonged treatment durations	Extreme-high High Average (Ref.) Low Extreme-low	OR	N/A	N/A	N/A	N/A	2.24 1.57 Ref. 0.63 0.46	2.01–2.48 1.35–1.82 - 0.54–0.72 0.42–0.51	N/R	1 1 - 1 1
Hutt E., 2008	Outcome#1 Antibiotic administration within 4 hours of order (compliance with guidelines)	Qualitative	Yes (vs No)	Episode of nursing home-acquired pneumonia	Administrative database	Facility-level - Organisation	Qualitative	Licensed ratio (licensed nurse hours per resident per day)	Low (Ref.) Mid (0.9—1.2 hrpd) High (>1.2 hrpd)	OR	N/R	N/R	N/R	N/R	Ref. 1.5 2.7	- 0.5-4.5 1.1-6.9	N/R	- 0 1	Resident-level: Demographics (age, gender, ethnicity, Receiving subacute care, Residing in rural facility), Average NHAP severity score, Comorbidity (COPD, CHF), Functional status, Resuscitation status—DNR Facility-level: Average facility bed size, Staffing (CNA hours per resident per day), turnover rate of licensed nurses and CNAs
	Outcome#2 Antibiotic choice (compliance with guidelines)	Qualitative	Yes (vs No)	Episode of nursing home-acquired pneumonia	Administrative database	Facility-level - Organisation	Qualitative	Licensed ratio (licensed nurse hours per resident per day)	Low (Ref.) Mid (0.9—1.2 hrpd) High (>1.2 hrpd)	OR	N/R	N/R	N/R	N/R	Ref. 2.9 3.8	- 0.9-10.1 1.7-8.7	N/R	- 0 1
	Outcome#4 10—14 day course (compliance with guidelines)	Qualitative	Yes (vs No)	Episode of nursing home-acquired pneumonia	Administrative database	Resident-level - Demographic characteristics	Qualitative	African American	Yes No (Ref.)	OR	N/R	N/R	N/R	N/R	3.4 Ref.	2.2-5.1 -	N/R	1 -	Resident-level: Demographics (age, gender, Receiving subacute care, Residing in rural facility), Average NHAP severity score, Comorbidity (COPD, CHF), Functional status, Resuscitation status—DNR Facility-level: Average facility bed size, Staffing (licenced nurses and CNA hours per resident per day), turnover rate of licensed nurses and CNAs
Kistler C.E. , 2017	Outcome#1 Antibiotic treatment duration	Quantitative	Days	Prescription	Residents' charts	Resident-level - Devices/treatments	Qualitative	Resident with an indwelling catheter	Yes No	N/A (reported: mean in both groups and p-value)	8.4 days 7.2 days	7.5-9.2 6.9-7.5	0.008	1	N/A	N/A	N/A	N/A	N/A
Montgomery P. , 1995	Outcome#2 Appropriateness of antimicrobial course	Qualitative	Appropriate Insufficient data Inappropriate	Antimicrobial course	Administrative database	Facility-level - Location and general characteristics	Qualitative	Type of nursing home	Urban propriatery Urban non-propriatery Rural	N/A (reported % per nursing home type and p-value)	Urban propriatery Appropriate: 53% Insufficient data: 8.5% Inappropriate: 39% Urban non-propriatery Appropriate: 62% Insufficient data: 7.1% Inappropriate: 31% Rural Appropriate: 56% Insufficient data: 15% Inappropriate: 30%	N/A	p<0.0001	1	N/A	N/A	N/A	N/A	N/A
Phillips C.D., 2012	Outcome#1 Presence of any signs or symptoms associated with a symptomatic urinary tract infection	Qualitative	Presence (vs absence)	Prescription	Residents' charts	Facility-level - Facility effect	Qualitative	Nursing home (NH)	NH A NH B NH C NH D (Ref.)	OR	N/A	N/A	N/A	N/A	0.27 0.76 0.20 Ref.	0.07-1.07 0.32-1.8 0.06-0.67 -	N/R	0 0 1 -	Resident-level: Activities of Daily Living Hierarchy, Cognitive Performance Scale, Any depressive symptoms, Gender, Lab results received prior to prescription (Rx), Age, Race
Pulia M., 2018	Outcome#1 Inappropriate antibiotic use (determined according the Loeb consensus criteria)	Qualitative	Yes (vs No)	Resident	Residents' charts	Prescription-level	Qualitative	Location antibiotic initiated	Nursing home (Ref.) Emergency department Outpatient clinic	OR	N/R	N/R	N/R	N/R	Ref. 1.17 2.98	- 0.56-2.44 1.64-5.44	N/R	- 0 1	Resident-level: age, gender
						Resident-level - Health status	Qualitative	Infection type	Skin or soft tissue (Ref.) Lower respiratory tract Urinary tract	OR	N/R	N/R	N/R	N/R	Ref. 3.41 4.47	- 2.15-5.40 2.96-6.77	N/R	- 1 1
van Buul L., 2015	Outcome#1 Appropriateness of treament decision (all infections)	Qualitative	Appropriate Inappropriate	Treatment decision	Registration forms completed by physicians	Facility-level - Location and general characteristics	Qualitative	Type of unit	Psychogeriatric units Somatic units Rehabilitation units	N/A (reported: % of appropriate decisions and p-value)	72% 77% 83%	N/A	0.04	1	N/A	N/A	N/A	N/A	N/A
	Outcome#2 Appropriateness of treament decision (respiratory tract infection consultations)	Qualitative	Appropriate Inappropriate	Treatment decision	Registration forms completed by physicians	Resident-level - Health status	Qualitative	Chronic obstructive pulmonary disease (COPD)	Yes No	N/A (reported: % of appropriate decisions and p-value)	COPD: 94% Without COPD: 83%	N/A	0.004	1	N/A	N/A	N/A	N/A	N/A
Vergidis P., 2011	Outcome#1 Appropriateness of antimicrobial use (Appropriate: when an effective drug was used; inappropriate: when a more effective drug was indicated; unjustified: when use of any antimicrobial was not indicated; for cases of infection in which no antibiotics were administered, treatment was rated as appropriate when use of an antimicrobial was not indicated or unjustified when use of an antimicr…	Qualitative	N/A	Documented episode of respiratory tract infection	Registration forms completed by nurses	Resident-level - Health status	Qualitative	Chronic obstructive pulmonary disease (COPD)	Yes No	N/A (reported: % and p-value)	COPD Appropriate: 77% Inappropriate: 4% Unjustified: 19% No COPD Appropriate: 49% Inappropriate: 5% Unjustified: 46%	N/A	<0.001	1	N/A	N/A	N/A	N/A	N/A
N/A	Not applicable
N/R	Not reported

## Sheet: TableS12_AB_inap_HILL
Factors associated with inappropriate antibiotic prescription			Results of the qualitative synthesis	Hill's criteria for causation
				Temporality (no. of longitudinal studies / no. of studies that found the trend)	Strength (RR, OR and 95%CI)	Dose–response relationship	Internal consistency (no. of studies including adjusted analysis / no. of studies that found the trend)	Reproducibility (no. of studies that found a statistically significant association / no. of studies that investigated this factor)
Prescriber-level factors	Demographic characteristics	Older	Positive trend	n=1/1	(Daneman N., 2017) aOR Ref. - 1.04 [0.90–1.21] 1.11 [0.96–1.28] 1.36 [1.15–1.59]	Yes	n=1/1	n=1/1
		Gender (male)	Positive trend	n=1/1	(Daneman N., 2017) aOR female 0.81 [0.73–0.91]	N/A	n=1/1	n=1/1
	Prescribing habits	AB prescription duration year n-1	Positive trend	n=1/1	(Daneman N., 2017) aOR Extreme-high vs Average (Ref.) 2.24 [2.01–2.48]	Yes	n=1/1	n=1/1
Resident-level factors	Health status -- General status	Comorbidities	Negative trend	n=3/3	N/R	N/A	n=1/3	n=2/3
	Health status -- History of infection	History of UTI, SSTI, other	Positive trend	n=0/1	(Pulia M., 2018) aOR Skin or soft tissue (Ref.) Lower respiratory tract Urinary tract Ref. - 3.41 [2.15-5.40] 4.47 [2.96-6.77]	N/A	n=1/1	n=1/1
Facility-level factors	Facility-effect	Facility-effect	Positive trend	n=0/1	(Phillips C.D., 2012) 0.27 [0.07-1.07] 0.76 [0.32-1.8] 0.20 [0.06-0.67] Ref. -	N/A	n=1/1	n=1/1
	Location and general characteristics	Status/location	Positive trend	n=1/1	N/R	N/A	n=0/1	n=1/1
		Type of facility	Positive trend	n=1/1	N/R	N/A	n=0/1	n=1/1
Prescription-level factors	Prophylactic		Positive trend	n=0/1	(Bennett N., 2019) aRR yes 1.63 [1.08-2.52]	N/A	n=1/1	n=1/1
	Route of administration		Positive trend	n=0/1	(Bennett N., 2019) aOR topical 1.47 [1.08-2.02]	N/A	n=1/1	n=1/1
	Frequency		Positive trend	n=0/1	(Bennett N., 2019) aOR as needed 2.10 [1.42-3.11]	N/A	n=1/1	n=1/1
	Documentation of a review/stop date		Negative trend	n=0/1	(Bennett N., 2019) aOR yes 0.33 [0.25-0.43]	N/A	n=1/1	n=1/1
	Initiation location		Positive trend	n=0/1	(Pulia M., 2018) aOR Nursing home (Ref.) Emergency department Outpatient clinic Ref. - 1.17 [0.56-2.44] 2.98 [1.64-5.44]	N/A	n=1/1	n=1/1
AB: antibiotic; N/A: not applicable; N/R: not reported; SSTI: skin and soft tissue infection; UTI: urinary tract infection
